# Supplementary material for: 3,4,5-Trimethyl-2,4,6-triphenyl-4H-thio­pyran
Source: Acta Crystallogr Sect E Struct Rep Online. 2009 Feb 25;65(Pt 3):o604. doi: 10.1107/S1600536809005923 (PMC2968441; doi:10.1107/S1600536809005923)
Supplement: Supplementary file 1 [file e-65-0o604-sup1.cif]

##############################################################################
###                                                                        ###
###        Electronic paper (Acta Crystallographica Section E)             ###
###                                                                        ###
##############################################################################
#                                                                            #
# This CIF contains the data in a paper accepted for publication in Acta     #
# Crystallographica Section E. It conforms to the requirements of Notes      #
# for Authors for Section E, and has been peer reviewed under the auspices   #
# of the IUCr Commission on Journals.                                        #
#                                                                            #
# Full details of the Crystallographic Information File format               #
# are given in the paper "The Crystallographic Information File (CIF):       #
# a New Standard Archive File for Crystallography" by S. R. Hall, F. H.      #
# Allen and I. D. Brown [Acta Cryst. (1991), A47, 655-685].                  #
#                                                                            #
# The current version of the core CIF dictionary is obtainable from          #
# ftp://ftp.iucr.org/pub/cif_core.dic. The current version number is 2.4.    #
#                                                                            #
# Software is freely available for graphical display of the structure(s) in  #
# this CIF.  For information consult the CIF home page http://www.iucr.org/  #
# cif/home.html                                                              #
#                                                                            #
# This file may be used for bona fide research purposes within the           #
# scientific community so long as proper attribution is given to the journal # 
# article from which it was obtained.                                        #
#                                                                            #
##############################################################################
                                             
data_global
_audit_creation_method     SHELXL-97
_journal_date_recd_electronic     2009-02-18
_journal_date_accepted     2009-02-19
_journal_name_full     'Acta Crystallographica, Section E'
_journal_year     2009
_journal_volume     65
_journal_issue      3
_journal_page_first     o604
_journal_page_last     o604
_journal_paper_category     QO
_journal_coeditor_code     SJ2579
_publ_contact_author
;
     Dr. Seik Weng Ng
     Department of Chemistry
     University of Malaya
     50603 Kuala Lumpur
     Malaysia
;
_publ_contact_author_email     seikweng@um.edu.my
_publ_contact_author_fax     '03 7967 4193'
_publ_contact_author_phone     '03 7967 6778'
_publ_section_title
;
3,4,5-Trimethyl-2,4,6-triphenyl-4<i>H</i>-thiopyran
;
loop_
    _publ_author_name
    _publ_author_address
    'Rahmani, Hossein'
;
Institute of Chemical Industries
Iranian Research Organization for Science and Technology
PO Box 15815-358
Tehran
Iran
;
    'Pirelahi, Hooshang'
;
Department of Chemistry
College of Science
University of Tehran
PO Box 13145-143
Tehran
Iran
;
    'Ng, Seik Weng'
;
Department of Chemistry
University of Malaya
50603 Kuala Lumpur
Malaysia
;
_publ_section_synopsis     .
data_I
_audit_creation_method     SHELXL-97
_chemical_name_systematic
;
3,4,5-Trimethyl-2,4,6-triphenyl-4<i>H</i>-thiopyran
;
_chemical_name_common     ?
_chemical_formula_moiety     'C26 H24 S'
_chemical_formula_sum     'C26 H24 S'
_chemical_formula_iupac     'C26 H24 S'
_chemical_formula_weight     368.51
_chemical_melting_point     ?
_symmetry_cell_setting     Monoclinic
_symmetry_space_group_name_H-M     'P 21/n'
_symmetry_space_group_name_Hall     '-P 2yn'
loop_
    _symmetry_equiv_pos_as_xyz
    'x, y, z'
    '-x+1/2, y+1/2, -z+1/2'
    '-x, -y, -z'
    'x-1/2, -y-1/2, z-1/2'
_cell_length_a     8.45250(10)
_cell_length_b     14.4732(2)
_cell_length_c     16.2971(3)
_cell_angle_alpha     90.00
_cell_angle_beta     103.1560(10)
_cell_angle_gamma     90.00
_cell_volume     1941.37(5)
_cell_formula_units_Z     4
_cell_measurement_reflns_used     5510
_cell_measurement_theta_min     2.5
_cell_measurement_theta_max     28.2
_cell_measurement_temperature     115(2)
_exptl_crystal_description     Block
_exptl_crystal_colour     Colorless
_exptl_crystal_size_max     0.35
_exptl_crystal_size_mid     0.35
_exptl_crystal_size_min     0.20
_exptl_crystal_density_diffrn     1.261
_exptl_crystal_density_meas     ?
_exptl_crystal_density_method     'not measured'
_exptl_crystal_F_000     784
_exptl_absorpt_coefficient_mu     0.174
_exptl_absorpt_correction_type     Multi-scan
_exptl_absorpt_process_details     '(SADABS; Sheldrick, 1996)'
_exptl_absorpt_correction_T_min     0.840
_exptl_absorpt_correction_T_max     0.966
_diffrn_ambient_temperature     115(2)
_diffrn_radiation_type     MoK\a
_diffrn_radiation_wavelength     0.71073
_diffrn_radiation_source     'fine-focus sealed tube'
_diffrn_radiation_monochromator     graphite
_diffrn_measurement_device_type     'Bruker SMART APEX'
_diffrn_measurement_method     \w
_diffrn_detector_area_resol_mean     ?
_diffrn_reflns_number     17659
_diffrn_reflns_av_R_equivalents     0.0369
_diffrn_reflns_av_sigmaI/netI     0.0334
_diffrn_reflns_theta_min     1.90
_diffrn_reflns_theta_max     27.49
_diffrn_reflns_theta_full     27.49
_diffrn_measured_fraction_theta_max     1.000
_diffrn_measured_fraction_theta_full     1.000
_diffrn_reflns_limit_h_min     -10
_diffrn_reflns_limit_h_max     10
_diffrn_reflns_limit_k_min     -18
_diffrn_reflns_limit_k_max     18
_diffrn_reflns_limit_l_min     -21
_diffrn_reflns_limit_l_max     21
_diffrn_standards_number     0
_diffrn_standards_interval_count     ?
_diffrn_standards_interval_time     ?
_diffrn_standards_decay_%     ?
_reflns_number_total     4445
_reflns_number_gt     3576
_reflns_threshold_expression     I>\s(I)
_refine_ls_structure_factor_coef     Fsqd
_refine_ls_matrix_type     full
_refine_ls_R_factor_all     0.0591
_refine_ls_R_factor_gt     0.0457
_refine_ls_wR_factor_gt     0.1134
_refine_ls_wR_factor_ref     0.1226
_refine_ls_goodness_of_fit_ref     1.053
_refine_ls_restrained_S_all     1.053
_refine_ls_number_reflns     4445
_refine_ls_number_parameters     247
_refine_ls_number_restraints     0
_refine_ls_hydrogen_treatment     constr
_refine_ls_weighting_scheme     calc
_refine_ls_weighting_details
          'calc w=1/[\s^2^(Fo^2^)+(0.059P)^2^+1.0605P] where P=(Fo^2^+2Fc^2^)/3'
_atom_sites_solution_hydrogens     geom
_atom_sites_solution_primary     direct
_atom_sites_solution_secondary     difmap
_refine_ls_shift/su_max     0.001
_refine_ls_shift/su_mean     0.001
_refine_diff_density_max     0.387
_refine_diff_density_min     -0.359
_refine_ls_extinction_method     none
_refine_ls_extinction_coef     ?
loop_
    _atom_type_symbol
    _atom_type_description
    _atom_type_scat_dispersion_real
    _atom_type_scat_dispersion_imag
    _atom_type_scat_source
    'C' 'C' 0.0033 0.0016
                         'International Tables Vol C Tables 4.2.6.8 and 6.1.1.4'
    'H' 'H' 0.0000 0.0000
                         'International Tables Vol C Tables 4.2.6.8 and 6.1.1.4'
    'S' 'S' 0.1246 0.1234
                         'International Tables Vol C Tables 4.2.6.8 and 6.1.1.4'
_computing_data_collection     'APEX2 (Bruker, 2008)'
_computing_cell_refinement     'SAINT (Bruker, 2008)'
_computing_data_reduction     'SAINT (Bruker, 2008)'
_computing_structure_solution     'SHELXS97 (Sheldrick, 2008)'
_computing_structure_refinement     'SHELXL97 (Sheldrick, 2008)'
_computing_molecular_graphics     'X-SEED (Barbour, 2001)'
_computing_publication_material     'publCIF (Westrip, 2009)'
loop_
    _atom_site_type_symbol
    _atom_site_label
    _atom_site_fract_x
    _atom_site_fract_y
    _atom_site_fract_z
    _atom_site_U_iso_or_equiv
    _atom_site_adp_type
    _atom_site_calc_flag
    _atom_site_refinement_flags
    _atom_site_occupancy
    _atom_site_disorder_assembly
    _atom_site_disorder_group
    S S1 0.66266(5) 0.60193(3) 0.30451(3) 0.01781(12) Uani d . 1 . .
    C C1 0.56658(19) 0.69496(11) 0.34341(10) 0.0168(3) Uani d . 1 . .
    C C2 0.4182(2) 0.68372(11) 0.35910(10) 0.0170(3) Uani d . 1 . .
    C C3 0.32243(19) 0.59530(11) 0.32806(11) 0.0165(3) Uani d . 1 . .
    C C4 0.4297(2) 0.51230(12) 0.36251(10) 0.0174(3) Uani d . 1 . .
    C C5 0.5796(2) 0.50682(11) 0.34781(10) 0.0166(3) Uani d . 1 . .
    C C6 0.3438(2) 0.75486(13) 0.40643(12) 0.0231(4) Uani d . 1 . .
    H H6A 0.4224 0.8045 0.4257 0.035 Uiso calc R 1 . .
    H H6B 0.3145 0.7257 0.4552 0.035 Uiso calc R 1 . .
    H H6C 0.2462 0.7806 0.3692 0.035 Uiso calc R 1 . .
    C C7 0.1580(2) 0.59255(13) 0.35402(12) 0.0223(4) Uani d . 1 . .
    H H7A 0.1768 0.5943 0.4156 0.033 Uiso calc R 1 . .
    H H7B 0.1002 0.5356 0.3329 0.033 Uiso calc R 1 . .
    H H7C 0.0924 0.6460 0.3300 0.033 Uiso calc R 1 . .
    C C8 0.3661(2) 0.43945(13) 0.41291(11) 0.0224(4) Uani d . 1 . .
    H H8A 0.4540 0.3966 0.4374 0.034 Uiso calc R 1 . .
    H H8B 0.2777 0.4053 0.3759 0.034 Uiso calc R 1 . .
    H H8C 0.3253 0.4691 0.4581 0.034 Uiso calc R 1 . .
    C C9 0.6879(2) 0.42489(11) 0.36408(10) 0.0173(3) Uani d . 1 . .
    C C10 0.6295(2) 0.33811(12) 0.33442(11) 0.0228(4) Uani d . 1 . .
    H H10 0.5200 0.3320 0.3038 0.027 Uiso calc R 1 . .
    C C11 0.7283(2) 0.26059(13) 0.34882(12) 0.0281(4) Uani d . 1 . .
    H H11 0.6859 0.2019 0.3289 0.034 Uiso calc R 1 . .
    C C12 0.8894(2) 0.26882(13) 0.39231(13) 0.0287(4) Uani d . 1 . .
    H H12 0.9577 0.2159 0.4021 0.034 Uiso calc R 1 . .
    C C13 0.9494(2) 0.35449(14) 0.42122(12) 0.0261(4) Uani d . 1 . .
    H H13 1.0595 0.3602 0.4510 0.031 Uiso calc R 1 . .
    C C14 0.8508(2) 0.43231(13) 0.40722(11) 0.0202(4) Uani d . 1 . .
    H H14 0.8941 0.4909 0.4270 0.024 Uiso calc R 1 . .
    C C15 0.27841(19) 0.59420(11) 0.23067(11) 0.0165(3) Uani d . 1 . .
    C C16 0.2352(2) 0.67542(12) 0.18567(12) 0.0240(4) Uani d . 1 . .
    H H16 0.2420 0.7325 0.2151 0.029 Uiso calc R 1 . .
    C C17 0.1825(2) 0.67490(13) 0.09868(12) 0.0270(4) Uani d . 1 . .
    H H17 0.1534 0.7312 0.0692 0.032 Uiso calc R 1 . .
    C C18 0.1722(2) 0.59257(12) 0.05465(11) 0.0219(4) Uani d . 1 . .
    H H18 0.1364 0.5921 -0.0050 0.026 Uiso calc R 1 . .
    C C19 0.2142(2) 0.51143(12) 0.09817(11) 0.0219(4) Uani d . 1 . .
    H H19 0.2074 0.4546 0.0684 0.026 Uiso calc R 1 . .
    C C20 0.2667(2) 0.51212(12) 0.18537(11) 0.0201(4) Uani d . 1 . .
    H H20 0.2951 0.4555 0.2145 0.024 Uiso calc R 1 . .
    C C21 0.6639(2) 0.78164(11) 0.35383(10) 0.0178(3) Uani d . 1 . .
    C C22 0.8276(2) 0.78257(12) 0.39556(11) 0.0201(4) Uani d . 1 . .
    H H22 0.8794 0.7268 0.4178 0.024 Uiso calc R 1 . .
    C C23 0.9153(2) 0.86471(13) 0.40479(12) 0.0237(4) Uani d . 1 . .
    H H23 1.0261 0.8647 0.4342 0.028 Uiso calc R 1 . .
    C C24 0.8427(2) 0.94655(13) 0.37156(12) 0.0251(4) Uani d . 1 . .
    H H24 0.9032 1.0025 0.3779 0.030 Uiso calc R 1 . .
    C C25 0.6807(2) 0.94582(13) 0.32899(11) 0.0240(4) Uani d . 1 . .
    H H25 0.6298 1.0016 0.3061 0.029 Uiso calc R 1 . .
    C C26 0.5927(2) 0.86423(12) 0.31960(11) 0.0207(4) Uani d . 1 . .
    H H26 0.4824 0.8645 0.2895 0.025 Uiso calc R 1 . .
loop_
    _atom_site_aniso_label
    _atom_site_aniso_U_11
    _atom_site_aniso_U_22
    _atom_site_aniso_U_33
    _atom_site_aniso_U_12
    _atom_site_aniso_U_13
    _atom_site_aniso_U_23
    S1 0.0159(2) 0.0162(2) 0.0235(2) 0.00008(15) 0.00897(16) 0.00014(16)
    C1 0.0155(8) 0.0169(8) 0.0175(8) 0.0015(6) 0.0030(6) -0.0009(6)
    C2 0.0155(8) 0.0177(8) 0.0174(8) 0.0014(6) 0.0034(6) -0.0006(6)
    C3 0.0118(7) 0.0179(8) 0.0207(8) -0.0009(6) 0.0054(6) -0.0014(6)
    C4 0.0168(8) 0.0188(8) 0.0163(8) -0.0016(6) 0.0030(6) -0.0007(6)
    C5 0.0166(8) 0.0163(8) 0.0170(8) -0.0015(6) 0.0037(6) 0.0009(6)
    C6 0.0193(9) 0.0250(9) 0.0262(9) -0.0004(7) 0.0077(7) -0.0062(7)
    C7 0.0153(8) 0.0278(9) 0.0254(9) -0.0012(7) 0.0082(7) -0.0013(7)
    C8 0.0193(9) 0.0247(9) 0.0244(9) -0.0028(7) 0.0075(7) 0.0031(7)
    C9 0.0164(8) 0.0189(8) 0.0177(8) 0.0008(6) 0.0062(6) 0.0019(6)
    C10 0.0217(9) 0.0229(9) 0.0237(9) -0.0003(7) 0.0050(7) -0.0012(7)
    C11 0.0338(11) 0.0217(9) 0.0317(10) 0.0018(8) 0.0133(9) 0.0009(8)
    C12 0.0294(10) 0.0257(10) 0.0351(10) 0.0113(8) 0.0160(8) 0.0091(8)
    C13 0.0177(9) 0.0349(11) 0.0267(9) 0.0053(8) 0.0069(7) 0.0094(8)
    C14 0.0161(8) 0.0244(9) 0.0210(8) -0.0016(7) 0.0058(7) 0.0023(7)
    C15 0.0092(7) 0.0202(8) 0.0207(8) -0.0001(6) 0.0044(6) 0.0002(6)
    C16 0.0274(9) 0.0162(8) 0.0263(9) 0.0046(7) 0.0016(7) -0.0038(7)
    C17 0.0314(10) 0.0194(9) 0.0271(10) 0.0042(7) 0.0000(8) 0.0032(7)
    C18 0.0181(8) 0.0265(9) 0.0200(8) 0.0004(7) 0.0019(7) -0.0008(7)
    C19 0.0207(8) 0.0186(8) 0.0251(9) -0.0001(7) 0.0027(7) -0.0044(7)
    C20 0.0188(8) 0.0167(8) 0.0239(9) -0.0007(6) 0.0030(7) 0.0014(7)
    C21 0.0177(8) 0.0193(8) 0.0177(8) -0.0010(6) 0.0067(6) -0.0012(6)
    C22 0.0172(8) 0.0211(9) 0.0221(8) 0.0012(6) 0.0050(7) 0.0000(7)
    C23 0.0160(8) 0.0286(10) 0.0267(9) -0.0041(7) 0.0050(7) -0.0019(7)
    C24 0.0271(10) 0.0227(9) 0.0277(10) -0.0061(7) 0.0106(8) -0.0022(7)
    C25 0.0274(10) 0.0195(9) 0.0256(9) -0.0002(7) 0.0070(8) 0.0038(7)
    C26 0.0188(8) 0.0223(9) 0.0207(8) 0.0004(7) 0.0039(7) -0.0005(7)
loop_
    _geom_bond_atom_site_label_1
    _geom_bond_atom_site_label_2
    _geom_bond_site_symmetry_2
    _geom_bond_distance
    _geom_bond_publ_flag
    S1 C1 . 1.7631(17) ?
    S1 C5 . 1.7638(16) ?
    C1 C2 . 1.346(2) ?
    C1 C21 . 1.488(2) ?
    C2 C6 . 1.507(2) ?
    C2 C3 . 1.537(2) ?
    C3 C4 . 1.532(2) ?
    C3 C7 . 1.543(2) ?
    C3 C15 . 1.546(2) ?
    C4 C5 . 1.345(2) ?
    C4 C8 . 1.509(2) ?
    C5 C9 . 1.485(2) ?
    C6 H6A . 0.9800 ?
    C6 H6B . 0.9800 ?
    C6 H6C . 0.9800 ?
    C7 H7A . 0.9800 ?
    C7 H7B . 0.9800 ?
    C7 H7C . 0.9800 ?
    C8 H8A . 0.9800 ?
    C8 H8B . 0.9800 ?
    C8 H8C . 0.9800 ?
    C9 C10 . 1.395(2) ?
    C9 C14 . 1.400(2) ?
    C10 C11 . 1.387(3) ?
    C10 H10 . 0.9500 ?
    C11 C12 . 1.389(3) ?
    C11 H11 . 0.9500 ?
    C12 C13 . 1.381(3) ?
    C12 H12 . 0.9500 ?
    C13 C14 . 1.389(3) ?
    C13 H13 . 0.9500 ?
    C14 H14 . 0.9500 ?
    C15 C16 . 1.390(2) ?
    C15 C20 . 1.390(2) ?
    C16 C17 . 1.386(3) ?
    C16 H16 . 0.9500 ?
    C17 C18 . 1.383(2) ?
    C17 H17 . 0.9500 ?
    C18 C19 . 1.376(2) ?
    C18 H18 . 0.9500 ?
    C19 C20 . 1.389(2) ?
    C19 H19 . 0.9500 ?
    C20 H20 . 0.9500 ?
    C21 C26 . 1.396(2) ?
    C21 C22 . 1.397(2) ?
    C22 C23 . 1.391(2) ?
    C22 H22 . 0.9500 ?
    C23 C24 . 1.386(3) ?
    C23 H23 . 0.9500 ?
    C24 C25 . 1.387(3) ?
    C24 H24 . 0.9500 ?
    C25 C26 . 1.386(2) ?
    C25 H25 . 0.9500 ?
    C26 H26 . 0.9500 ?
loop_
    _geom_angle_atom_site_label_1
    _geom_angle_atom_site_label_2
    _geom_angle_atom_site_label_3
    _geom_angle_site_symmetry_1
    _geom_angle_site_symmetry_3
    _geom_angle
    _geom_angle_publ_flag
    C1 S1 C5 . . 101.20(8) ?
    C2 C1 C21 . . 126.50(15) ?
    C2 C1 S1 . . 120.10(13) ?
    C21 C1 S1 . . 113.39(12) ?
    C1 C2 C6 . . 122.02(15) ?
    C1 C2 C3 . . 118.81(14) ?
    C6 C2 C3 . . 119.17(14) ?
    C4 C3 C2 . . 107.98(13) ?
    C4 C3 C7 . . 111.96(14) ?
    C2 C3 C7 . . 111.78(13) ?
    C4 C3 C15 . . 110.63(13) ?
    C2 C3 C15 . . 109.40(13) ?
    C7 C3 C15 . . 105.07(13) ?
    C5 C4 C8 . . 121.52(15) ?
    C5 C4 C3 . . 118.93(14) ?
    C8 C4 C3 . . 119.54(14) ?
    C4 C5 C9 . . 125.67(15) ?
    C4 C5 S1 . . 120.16(13) ?
    C9 C5 S1 . . 114.17(12) ?
    C2 C6 H6A . . 109.5 ?
    C2 C6 H6B . . 109.5 ?
    H6A C6 H6B . . 109.5 ?
    C2 C6 H6C . . 109.5 ?
    H6A C6 H6C . . 109.5 ?
    H6B C6 H6C . . 109.5 ?
    C3 C7 H7A . . 109.5 ?
    C3 C7 H7B . . 109.5 ?
    H7A C7 H7B . . 109.5 ?
    C3 C7 H7C . . 109.5 ?
    H7A C7 H7C . . 109.5 ?
    H7B C7 H7C . . 109.5 ?
    C4 C8 H8A . . 109.5 ?
    C4 C8 H8B . . 109.5 ?
    H8A C8 H8B . . 109.5 ?
    C4 C8 H8C . . 109.5 ?
    H8A C8 H8C . . 109.5 ?
    H8B C8 H8C . . 109.5 ?
    C10 C9 C14 . . 118.23(16) ?
    C10 C9 C5 . . 120.13(15) ?
    C14 C9 C5 . . 121.62(15) ?
    C11 C10 C9 . . 121.18(17) ?
    C11 C10 H10 . . 119.4 ?
    C9 C10 H10 . . 119.4 ?
    C10 C11 C12 . . 119.97(18) ?
    C10 C11 H11 . . 120.0 ?
    C12 C11 H11 . . 120.0 ?
    C13 C12 C11 . . 119.49(17) ?
    C13 C12 H12 . . 120.3 ?
    C11 C12 H12 . . 120.3 ?
    C12 C13 C14 . . 120.77(17) ?
    C12 C13 H13 . . 119.6 ?
    C14 C13 H13 . . 119.6 ?
    C13 C14 C9 . . 120.34(17) ?
    C13 C14 H14 . . 119.8 ?
    C9 C14 H14 . . 119.8 ?
    C16 C15 C20 . . 117.66(16) ?
    C16 C15 C3 . . 120.41(15) ?
    C20 C15 C3 . . 121.70(15) ?
    C17 C16 C15 . . 121.32(16) ?
    C17 C16 H16 . . 119.3 ?
    C15 C16 H16 . . 119.3 ?
    C18 C17 C16 . . 120.20(17) ?
    C18 C17 H17 . . 119.9 ?
    C16 C17 H17 . . 119.9 ?
    C19 C18 C17 . . 119.29(17) ?
    C19 C18 H18 . . 120.4 ?
    C17 C18 H18 . . 120.4 ?
    C18 C19 C20 . . 120.40(16) ?
    C18 C19 H19 . . 119.8 ?
    C20 C19 H19 . . 119.8 ?
    C19 C20 C15 . . 121.13(16) ?
    C19 C20 H20 . . 119.4 ?
    C15 C20 H20 . . 119.4 ?
    C26 C21 C22 . . 118.38(16) ?
    C26 C21 C1 . . 119.97(15) ?
    C22 C21 C1 . . 121.63(15) ?
    C23 C22 C21 . . 120.38(16) ?
    C23 C22 H22 . . 119.8 ?
    C21 C22 H22 . . 119.8 ?
    C24 C23 C22 . . 120.70(17) ?
    C24 C23 H23 . . 119.6 ?
    C22 C23 H23 . . 119.6 ?
    C23 C24 C25 . . 119.19(17) ?
    C23 C24 H24 . . 120.4 ?
    C25 C24 H24 . . 120.4 ?
    C26 C25 C24 . . 120.39(17) ?
    C26 C25 H25 . . 119.8 ?
    C24 C25 H25 . . 119.8 ?
    C25 C26 C21 . . 120.93(16) ?
    C25 C26 H26 . . 119.5 ?
    C21 C26 H26 . . 119.5 ?
loop_
    _geom_torsion_atom_site_label_1
    _geom_torsion_atom_site_label_2
    _geom_torsion_atom_site_label_3
    _geom_torsion_atom_site_label_4
    _geom_torsion_site_symmetry_1
    _geom_torsion_site_symmetry_2
    _geom_torsion_site_symmetry_3
    _geom_torsion_site_symmetry_4
    _geom_torsion
    _geom_torsion_publ_flag
    C5 S1 C1 C2 . . . . -29.19(15) ?
    C5 S1 C1 C21 . . . . 151.99(12) ?
    C21 C1 C2 C6 . . . . -12.4(3) ?
    S1 C1 C2 C6 . . . . 168.91(13) ?
    C21 C1 C2 C3 . . . . 167.85(15) ?
    S1 C1 C2 C3 . . . . -10.8(2) ?
    C1 C2 C3 C4 . . . . 54.54(19) ?
    C6 C2 C3 C4 . . . . -125.18(16) ?
    C1 C2 C3 C7 . . . . 178.12(15) ?
    C6 C2 C3 C7 . . . . -1.6(2) ?
    C1 C2 C3 C15 . . . . -65.93(19) ?
    C6 C2 C3 C15 . . . . 114.35(16) ?
    C2 C3 C4 C5 . . . . -54.04(19) ?
    C7 C3 C4 C5 . . . . -177.52(15) ?
    C15 C3 C4 C5 . . . . 65.65(19) ?
    C2 C3 C4 C8 . . . . 125.17(16) ?
    C7 C3 C4 C8 . . . . 1.7(2) ?
    C15 C3 C4 C8 . . . . -115.13(16) ?
    C8 C4 C5 C9 . . . . 11.4(3) ?
    C3 C4 C5 C9 . . . . -169.35(15) ?
    C8 C4 C5 S1 . . . . -169.24(13) ?
    C3 C4 C5 S1 . . . . 10.0(2) ?
    C1 S1 C5 C4 . . . . 29.71(15) ?
    C1 S1 C5 C9 . . . . -150.90(12) ?
    C4 C5 C9 C10 . . . . 50.0(2) ?
    S1 C5 C9 C10 . . . . -129.34(15) ?
    C4 C5 C9 C14 . . . . -131.58(18) ?
    S1 C5 C9 C14 . . . . 49.07(19) ?
    C14 C9 C10 C11 . . . . 1.5(3) ?
    C5 C9 C10 C11 . . . . 179.99(16) ?
    C9 C10 C11 C12 . . . . -1.0(3) ?
    C10 C11 C12 C13 . . . . 0.3(3) ?
    C11 C12 C13 C14 . . . . -0.1(3) ?
    C12 C13 C14 C9 . . . . 0.6(3) ?
    C10 C9 C14 C13 . . . . -1.3(2) ?
    C5 C9 C14 C13 . . . . -179.74(16) ?
    C4 C3 C15 C16 . . . . -156.56(15) ?
    C2 C3 C15 C16 . . . . -37.7(2) ?
    C7 C3 C15 C16 . . . . 82.42(18) ?
    C4 C3 C15 C20 . . . . 29.1(2) ?
    C2 C3 C15 C20 . . . . 147.93(15) ?
    C7 C3 C15 C20 . . . . -91.92(18) ?
    C20 C15 C16 C17 . . . . -0.1(3) ?
    C3 C15 C16 C17 . . . . -174.63(16) ?
    C15 C16 C17 C18 . . . . -0.1(3) ?
    C16 C17 C18 C19 . . . . 0.2(3) ?
    C17 C18 C19 C20 . . . . -0.1(3) ?
    C18 C19 C20 C15 . . . . -0.1(3) ?
    C16 C15 C20 C19 . . . . 0.2(3) ?
    C3 C15 C20 C19 . . . . 174.69(15) ?
    C2 C1 C21 C26 . . . . -49.4(2) ?
    S1 C1 C21 C26 . . . . 129.31(14) ?
    C2 C1 C21 C22 . . . . 132.24(18) ?
    S1 C1 C21 C22 . . . . -49.03(19) ?
    C26 C21 C22 C23 . . . . 2.0(2) ?
    C1 C21 C22 C23 . . . . -179.63(16) ?
    C21 C22 C23 C24 . . . . -1.1(3) ?
    C22 C23 C24 C25 . . . . 0.2(3) ?
    C23 C24 C25 C26 . . . . -0.2(3) ?
    C24 C25 C26 C21 . . . . 1.1(3) ?
    C22 C21 C26 C25 . . . . -2.0(3) ?
    C1 C21 C26 C25 . . . . 179.61(16) ?
