# Supplementary material for: 3,4,5-Trimethyl-2,4,6-triphenyl-4H-thio­pyran
Source: Acta Crystallogr Sect E Struct Rep Online. 2009 Feb 25;65(Pt 3):o604. doi: 10.1107/S1600536809005923 (PMC2968441; doi:10.1107/S1600536809005923)
Supplement: Supplementary file 2 [file e-65-0o604-Isup2.hkl]

# 
# h,k,l, Fc-squared, Fo-squared, sigma(Fo-squared) and status flag 
# 
data_I
_shelx_title '  P21/n' 
_shelx_refln_list_code          4 
_shelx_F_calc_maximum      267.09 
_exptl_crystal_F_000       784.00 
_reflns_d_resolution_high  0.7698 
 
loop_ 
 _symmetry_equiv_pos_as_xyz 
 'x, y, z' 
 '-x+1/2, y+1/2, -z+1/2' 
 '-x, -y, -z' 
 'x-1/2, -y-1/2, z-1/2' 
 
_cell_length_a     8.4525 
_cell_length_b    14.4732 
_cell_length_c    16.2971 
_cell_angle_alpha  90.000 
_cell_angle_beta  103.156 
_cell_angle_gamma  90.000 
 
_shelx_F_squared_multiplier     1.000 
 
loop_ 
 _refln_index_h 
 _refln_index_k 
 _refln_index_l 
 _refln_F_squared_calc 
 _refln_F_squared_meas 
 _refln_F_squared_sigma 
 _refln_observed_status 
   2   0   0    21009.57    25177.12    405.28 o 
   4   0   0     7447.81     9588.00    157.45 o 
   6   0   0     1096.81     1134.62     24.51 o 
   8   0   0     1228.61     1121.30     47.69 o 
  10   0   0      489.84      519.13     24.28 o 
   1   1   0     3825.77     4039.81     80.56 o 
   2   1   0     2142.60     2271.97     38.83 o 
   3   1   0      620.01      675.70     10.08 o 
   4   1   0       11.66        1.86      1.77 o 
   5   1   0       45.63       66.50      3.61 o 
   6   1   0       12.25        7.54      2.93 o 
   7   1   0       30.20       24.85      4.05 o 
   8   1   0      393.35      371.62     11.00 o 
   9   1   0       85.38      100.36      8.52 o 
  10   1   0       59.68       65.08      9.31 o 
   0   2   0      857.08      692.18     18.63 o 
   1   2   0    24520.00    24441.07    496.09 o 
   2   2   0      883.20      850.19     23.25 o 
   3   2   0       95.09      108.60      4.77 o 
   4   2   0        4.78        0.95      3.82 o 
   5   2   0       19.56        5.21      2.30 o 
   6   2   0      115.30      106.23      5.57 o 
   7   2   0        2.50        0.62      3.43 o 
   8   2   0       42.89       32.05      4.88 o 
   9   2   0      240.60      234.01     13.49 o 
  10   2   0        0.75        0.29     10.35 o 
   1   3   0      236.05      195.06     11.05 o 
   2   3   0     6328.24     6462.75     81.83 o 
   3   3   0       77.34       69.79      4.27 o 
   4   3   0     1972.07     2005.84     32.35 o 
   5   3   0       15.86       21.93      3.71 o 
   6   3   0      267.09      275.17      7.66 o 
   7   3   0       77.69       84.96      5.90 o 
   8   3   0     1362.92     1336.31     24.00 o 
   9   3   0        1.27        9.71      7.69 o 
  10   3   0      137.19      126.61     11.52 o 
   0   4   0       66.60       74.35      3.92 o 
   1   4   0       18.56       16.26      1.93 o 
   2   4   0      353.25      351.48     10.74 o 
   3   4   0      452.39      499.06      9.41 o 
   4   4   0      464.22      481.59     12.30 o 
   5   4   0        1.58       -0.45      2.51 o 
   6   4   0      927.77      929.31     17.22 o 
   7   4   0      214.94      207.47      7.63 o 
   8   4   0       87.21       86.31      7.65 o 
   9   4   0       39.37       35.14      6.47 o 
  10   4   0       20.31       25.29      8.07 o 
   1   5   0      305.21      362.33      8.60 o 
   2   5   0      170.38      189.66      8.96 o 
   3   5   0     3281.34     3455.33     52.21 o 
   4   5   0      128.92      121.42      5.01 o 
   5   5   0     1667.50     1743.18     26.68 o 
   6   5   0      778.69      734.20     14.97 o 
   7   5   0      324.98      311.99     10.31 o 
   8   5   0        0.00       -6.07      4.05 o 
   9   5   0        0.32        3.26      5.27 o 
  10   5   0       17.16       23.58      8.48 o 
   0   6   0     1987.82     1820.64     41.29 o 
   1   6   0     2661.43     2559.92     35.12 o 
   2   6   0     5512.67     5876.58     75.49 o 
   3   6   0      927.12     1026.53     20.35 o 
   4   6   0     1334.43     1250.34     19.80 o 
   5   6   0     1103.13     1047.07     18.04 o 
   6   6   0     6074.46     5955.21     90.03 o 
   7   6   0      444.85      414.41     13.47 o 
   8   6   0        3.01       -4.22      4.33 o 
   9   6   0       24.03       18.67      6.19 o 
  10   6   0      193.76      231.15     15.41 o 
   1   7   0        2.28        6.63      2.51 o 
   2   7   0      666.50      637.86     11.76 o 
   3   7   0        4.34       18.05      4.54 o 
   4   7   0        4.49       -1.06      2.21 o 
   5   7   0      463.40      442.01     12.68 o 
   6   7   0      711.86      721.53     17.80 o 
   7   7   0       65.40       69.20      7.85 o 
   8   7   0      535.38      503.67     20.73 o 
   9   7   0        0.12       -4.26      5.02 o 
   0   8   0      212.66      194.91     13.39 o 
   1   8   0       24.17       13.51      2.66 o 
   2   8   0      111.69      147.90      6.72 o 
   3   8   0      506.55      489.32     10.51 o 
   4   8   0       37.76       40.26      3.76 o 
   5   8   0       93.84       97.87      9.58 o 
   6   8   0      388.14      368.45     12.63 o 
   7   8   0       14.11       14.42      5.40 o 
   8   8   0        1.39       -0.02      5.35 o 
   9   8   0       20.83       13.28      6.02 o 
   1   9   0      131.52      119.11      5.38 o 
   2   9   0      548.09      486.90     12.48 o 
   3   9   0      209.99      171.70      9.53 o 
   4   9   0      311.03      307.13     11.61 o 
   5   9   0      576.95      566.14     15.42 o 
   6   9   0       96.30       99.14      8.00 o 
   7   9   0      180.26      179.59     11.37 o 
   8   9   0      427.87      401.21     14.95 o 
   9   9   0      247.98      242.96     11.95 o 
   0  10   0     1602.76     1488.98     37.93 o 
   1  10   0       96.95      119.01     16.80 o 
   2  10   0      429.42      411.86     12.01 o 
   3  10   0      117.79      120.07      6.01 o 
   4  10   0        0.68        1.84      4.00 o 
   5  10   0      244.80      258.20     10.85 o 
   6  10   0      106.65      105.51      8.35 o 
   7  10   0      177.22      153.89     10.06 o 
   8  10   0      433.94      458.16     17.47 o 
   9  10   0        3.54       10.82      6.25 o 
   1  11   0     1100.77     1106.84     57.87 o 
   2  11   0      310.70      323.09     17.26 o 
   3  11   0       55.90       54.76      6.32 o 
   4  11   0      205.77      228.42     13.82 o 
   5  11   0      105.50       79.57      7.52 o 
   6  11   0        2.50       -2.60      4.98 o 
   7  11   0       90.87      107.90      9.41 o 
   8  11   0       87.77       80.51      9.08 o 
   0  12   0     1693.86     2490.77     82.20 o 
   1  12   0      417.72      504.37     33.92 o 
   2  12   0      696.70      703.51     21.45 o 
   3  12   0      542.97      500.01     14.77 o 
   4  12   0        7.84       33.55      8.79 o 
   5  12   0      578.54      510.49     15.93 o 
   6  12   0        5.44       14.73      5.95 o 
   7  12   0      293.12      295.30     13.63 o 
   8  12   0        0.93        3.57      6.38 o 
   1  13   0      176.59      185.42     10.49 o 
   2  13   0       29.53       43.55      5.21 o 
   3  13   0       74.98      108.15     16.59 o 
   4  13   0      455.58      419.81     14.36 o 
   5  13   0       18.03       19.57      6.20 o 
   6  13   0        1.22       -3.89      5.73 o 
   7  13   0       75.28       76.53      9.06 o 
   0  14   0       17.86       89.35     10.36 o 
   1  14   0      560.50      521.90     17.23 o 
   2  14   0      355.90      389.67     15.66 o 
   3  14   0       85.20       98.29      9.24 o 
   4  14   0        1.19       -2.43      5.29 o 
   5  14   0      103.69       91.71     10.57 o 
   6  14   0      246.74      246.03     13.37 o 
   7  14   0       15.20        3.50      7.11 o 
   1  15   0        0.56        7.03      6.74 o 
   2  15   0        0.20       17.39      7.20 o 
   3  15   0      235.98      232.89     18.96 o 
   4  15   0       90.83      106.87      9.47 o 
   5  15   0      204.24      201.15     12.33 o 
   6  15   0       37.23       28.33      7.78 o 
   0  16   0        6.94       -1.14      7.76 o 
   1  16   0       81.66       80.76     11.72 o 
   2  16   0      173.10      164.38     12.65 o 
   3  16   0        8.71       13.01      7.57 o 
   4  16   0       20.55       33.98      6.93 o 
   5  16   0       42.24       40.73      7.47 o 
   1  17   0       12.37       23.40      8.28 o 
   2  17   0      200.07      228.32     14.95 o 
   3  17   0       73.12       82.52     10.90 o 
   4  17   0      180.66      197.40     12.89 o 
   0  18   0      199.46      197.63     23.43 o 
   1  18   0      331.59      335.44     16.86 o 
   2  18   0      169.22      204.18     14.92 o 
   3  18   0       11.37       15.66      9.04 o 
  -9   0   1       35.94       43.63      9.64 o 
  -7   0   1      947.48      995.93     24.18 o 
  -5   0   1     5546.41     6825.40    114.34 o 
  -3   0   1    24208.10    30246.11    577.88 o 
  -1   0   1      392.30      456.00      9.96 o 
   1   0   1     7958.42     8577.79    143.33 o 
   3   0   1      101.81      143.39      5.43 o 
   5   0   1      549.19      691.98     16.26 o 
   7   0   1      178.75      180.19      8.98 o 
   9   0   1      142.27      146.97     19.67 o 
 -10   1   1        9.85        1.19      6.43 o 
  -9   1   1      566.71      516.89     15.92 o 
  -8   1   1      577.53      606.98     13.10 o 
  -7   1   1      107.86      121.99      5.86 o 
  -6   1   1      184.11      186.55      6.24 o 
  -5   1   1      533.15      663.16     20.24 o 
  -4   1   1       50.39       89.56      4.80 o 
  -3   1   1      287.43      298.22      7.31 o 
  -2   1   1       68.89       90.83      3.45 o 
  -1   1   1     4879.11     4759.98    161.91 o 
   0   1   1     1491.23     1377.40     20.38 o 
   1   1   1     1251.35     1132.39     22.98 o 
   2   1   1     5189.88     5467.26     68.99 o 
   3   1   1       18.98       28.23      1.92 o 
   4   1   1     2653.00     2883.10     33.10 o 
   5   1   1        0.10        2.18      1.92 o 
   6   1   1       14.92       27.14      3.08 o 
   7   1   1       86.22       85.61      6.38 o 
   8   1   1      293.22      291.96     16.77 o 
   9   1   1       77.76       74.43      8.88 o 
  10   1   1      533.53      491.20     19.42 o 
 -10   2   1      119.35      133.63     11.41 o 
  -9   2   1       22.26       20.94      5.98 o 
  -8   2   1        0.18       -5.01      3.34 o 
  -7   2   1      399.37      403.83      9.74 o 
  -6   2   1       86.04       80.83      4.54 o 
  -5   2   1      352.08      362.77      8.09 o 
  -4   2   1      723.34      975.67     16.19 o 
  -3   2   1        8.14        7.93      2.42 o 
  -2   2   1     1187.40     1243.98     20.42 o 
  -1   2   1     2285.41     2110.11     53.22 o 
   0   2   1     1441.11     1323.86     21.53 o 
   1   2   1      351.22      301.60      8.96 o 
   2   2   1     5648.08     5624.15     79.90 o 
   3   2   1      170.36      185.32      5.06 o 
   4   2   1       57.84       69.44      4.50 o 
   5   2   1      457.32      459.64      9.19 o 
   6   2   1      674.71      677.17     13.54 o 
   7   2   1        0.03       -1.79      3.53 o 
   8   2   1      510.10      512.09     14.67 o 
   9   2   1        1.72        0.53      9.60 o 
  10   2   1      168.85      186.18     13.32 o 
 -10   3   1       25.46       13.32      7.15 o 
  -9   3   1       13.77       16.42      5.04 o 
  -8   3   1       66.24       71.63      5.70 o 
  -7   3   1      174.14      186.09      7.80 o 
  -6   3   1       10.88        7.26      2.73 o 
  -5   3   1      509.96      576.42     13.23 o 
  -4   3   1     1308.70     1365.52     20.70 o 
  -3   3   1      267.92      279.93      6.42 o 
  -2   3   1      841.03      807.33     20.22 o 
  -1   3   1     1560.18     1615.40     25.31 o 
   0   3   1       15.63       15.79      1.94 o 
   1   3   1     1367.86     1334.33     16.74 o 
   2   3   1      683.42      628.31     11.75 o 
   3   3   1     1261.51     1313.20     22.06 o 
   4   3   1      118.55      111.13      4.52 o 
   5   3   1     1092.58     1155.03     19.00 o 
   6   3   1        0.80       -4.27      2.85 o 
   7   3   1       56.14       55.36      5.82 o 
   8   3   1      185.77      178.73      9.35 o 
   9   3   1       69.77       82.71     17.89 o 
  10   3   1        5.74        7.62      7.03 o 
 -10   4   1        4.44        4.27      8.17 o 
  -9   4   1       14.54       17.35      5.18 o 
  -8   4   1      115.78      114.92      8.10 o 
  -7   4   1      180.74      192.77      7.42 o 
  -6   4   1       18.72       19.21      3.89 o 
  -5   4   1      130.40      151.48      7.03 o 
  -4   4   1      664.77      673.02     19.94 o 
  -3   4   1     1247.69     1346.66     25.39 o 
  -2   4   1      641.16      584.84     11.78 o 
  -1   4   1      800.83      773.84     23.80 o 
   0   4   1      136.16      125.18      4.28 o 
   1   4   1      128.61      144.05      3.58 o 
   2   4   1     1234.14     1190.05     17.28 o 
   3   4   1       12.19       11.38      2.99 o 
   4   4   1       14.93       19.34      3.38 o 
   5   4   1        5.40        2.85      2.35 o 
   6   4   1     1094.79     1012.70     18.85 o 
   7   4   1      369.33      384.27     10.00 o 
   8   4   1       33.92       27.53      5.72 o 
   9   4   1       21.94       15.98      8.28 o 
  10   4   1      163.30      168.65     13.11 o 
 -10   5   1       37.50       26.80      8.20 o 
  -9   5   1       55.69       52.42      6.59 o 
  -8   5   1      672.95      684.94     16.15 o 
  -7   5   1      146.53      156.46      8.78 o 
  -6   5   1     2917.94     2966.76     42.68 o 
  -5   5   1       11.69       10.46      3.04 o 
  -4   5   1      626.15      664.22     12.98 o 
  -3   5   1       66.01       79.16      3.69 o 
  -2   5   1     7027.65     7396.76    105.21 o 
  -1   5   1       49.59       48.44      3.11 o 
   0   5   1     1204.01     1134.89     17.52 o 
   1   5   1      195.63      185.45      4.47 o 
   2   5   1     1128.62     1272.23     18.73 o 
   3   5   1      213.67      226.15      5.76 o 
   4   5   1      198.42      144.98      6.17 o 
   5   5   1        9.14        8.62      4.05 o 
   6   5   1      444.22      384.59     14.87 o 
   7   5   1        3.41        4.09      3.98 o 
   8   5   1      631.08      599.92     15.23 o 
   9   5   1       19.91        6.49      5.76 o 
  10   5   1      494.37      526.66     40.50 o 
 -10   6   1      206.61      220.24     22.47 o 
  -9   6   1      123.91      115.33      8.49 o 
  -8   6   1       35.20       21.74      5.31 o 
  -7   6   1        0.17        4.06      4.58 o 
  -6   6   1     4679.76     4600.27     71.33 o 
  -5   6   1      536.47      504.90     11.39 o 
  -4   6   1      428.76      385.08      8.57 o 
  -3   6   1      344.07      391.00      8.48 o 
  -2   6   1     3797.93     4002.32     59.41 o 
  -1   6   1     2249.20     2264.60     34.92 o 
   0   6   1     1083.53      968.17     15.30 o 
   1   6   1     1006.35      939.40     17.01 o 
   2   6   1     2237.39     2305.72     34.69 o 
   3   6   1     1379.06     1414.87     21.32 o 
   4   6   1      611.61      554.52     10.81 o 
   5   6   1      140.01      158.82      8.00 o 
   6   6   1     1526.91     1399.00     27.27 o 
   7   6   1      309.46      291.14     11.49 o 
   8   6   1        0.51       -6.15      4.10 o 
   9   6   1       73.27       67.89      7.97 o 
  10   6   1       50.01       66.61     20.79 o 
 -10   7   1      184.69      166.56     10.52 o 
  -9   7   1      116.56      112.04      7.89 o 
  -8   7   1        9.06        4.22      5.35 o 
  -7   7   1      535.66      519.50     15.31 o 
  -6   7   1      277.18      315.32     11.48 o 
  -5   7   1      469.18      449.31     12.69 o 
  -4   7   1       31.80       30.87      3.37 o 
  -3   7   1     1021.26     1016.05     16.83 o 
  -2   7   1      104.37      134.22      8.43 o 
  -1   7   1       38.75       53.06      3.99 o 
   0   7   1      177.28      164.85      5.54 o 
   1   7   1     1277.76     1275.19     19.30 o 
   2   7   1      244.28      282.71      7.18 o 
   3   7   1     4545.54     4664.97     61.71 o 
   4   7   1        0.12       -4.74      3.16 o 
   5   7   1      359.99      370.86     11.67 o 
   6   7   1        0.21       -4.14      4.86 o 
   7   7   1      565.20      536.35     15.79 o 
   8   7   1      222.10      203.93     11.50 o 
   9   7   1        6.35        3.38      6.43 o 
  -9   8   1        1.62       -1.12      4.89 o 
  -8   8   1       35.18       35.85      6.85 o 
  -7   8   1      448.51      418.23     13.98 o 
  -6   8   1      375.47      384.99     12.73 o 
  -5   8   1        7.36       10.00      4.39 o 
  -4   8   1      802.49      789.95     14.83 o 
  -3   8   1      515.60      549.87     11.35 o 
  -2   8   1       52.30       69.74      4.21 o 
  -1   8   1      198.27      178.72      6.05 o 
   0   8   1     1309.17     1173.36     21.15 o 
   1   8   1       28.52       47.07      2.90 o 
   2   8   1      332.46      288.97      7.62 o 
   3   8   1       61.61       66.40      4.61 o 
   4   8   1      261.68      228.59      8.99 o 
   5   8   1       78.52       80.85      6.86 o 
   6   8   1     1102.66     1051.86     23.14 o 
   7   8   1       22.27       23.86      6.00 o 
   8   8   1       47.83       47.81      8.61 o 
   9   8   1       49.59       37.45      8.67 o 
  -9   9   1       33.29       38.92      7.15 o 
  -8   9   1      459.74      443.27     15.48 o 
  -7   9   1       33.25       35.83      6.46 o 
  -6   9   1        5.04        4.37      4.68 o 
  -5   9   1        4.34       13.28      5.92 o 
  -4   9   1      139.11      145.15      6.50 o 
  -3   9   1       50.55       62.77      7.81 o 
  -2   9   1      225.85      201.09      8.99 o 
  -1   9   1      106.36      124.16      5.48 o 
   0   9   1        1.36        0.01      2.17 o 
   1   9   1       11.53        9.92      2.25 o 
   2   9   1      287.30      228.25      7.11 o 
   3   9   1       81.01       79.39      4.80 o 
   4   9   1       65.74       66.86      6.20 o 
   5   9   1       57.22       64.93      6.49 o 
   6   9   1       32.06       28.23      6.03 o 
   7   9   1       88.21       85.98      8.16 o 
   8   9   1       99.34      115.52      9.66 o 
   9   9   1      124.58      119.16      9.58 o 
  -9  10   1      285.29      293.56     13.03 o 
  -8  10   1        0.10       12.40      5.68 o 
  -7  10   1      486.69      474.28     15.59 o 
  -6  10   1      115.97      113.97      8.52 o 
  -5  10   1      358.20      412.76     13.25 o 
  -4  10   1       20.07       24.56      3.88 o 
  -3  10   1      255.22      227.72      7.70 o 
  -2  10   1      206.32      195.38      7.09 o 
  -1  10   1     1314.64     1158.77     25.41 o 
   0  10   1      251.11      308.81     11.55 o 
   1  10   1       86.61      105.72      4.57 o 
   2  10   1       73.06       71.05      7.68 o 
   3  10   1      133.06      158.42      6.65 o 
   4  10   1        8.78        7.15      4.60 o 
   5  10   1      463.05      427.73     13.88 o 
   6  10   1        1.34        4.05      4.85 o 
   7  10   1        7.01        8.97      5.75 o 
   8  10   1       40.43       42.29      9.19 o 
  -8  11   1      758.63      795.69     20.05 o 
  -7  11   1       23.52       34.80      6.98 o 
  -6  11   1      173.08      143.62      9.49 o 
  -5  11   1       10.77        3.79      4.83 o 
  -4  11   1       29.12       19.05      5.20 o 
  -3  11   1      497.49      504.91     14.18 o 
  -2  11   1      413.76      419.52     10.90 o 
  -1  11   1     2191.73     2142.03     42.14 o 
   0  11   1      349.15      404.73     56.03 o 
   1  11   1        0.06       36.38     13.05 o 
   2  11   1     1228.13     1096.10     36.40 o 
   3  11   1      388.33      303.68     11.08 o 
   4  11   1      903.75      839.86     20.06 o 
   5  11   1       99.15       90.69     10.92 o 
   6  11   1        0.58       -5.67      4.68 o 
   7  11   1       83.72       95.59      9.06 o 
   8  11   1        4.77        2.43      6.44 o 
  -8  12   1      164.32      195.48     11.47 o 
  -7  12   1        0.56       27.26      8.48 o 
  -6  12   1      223.69      216.98     11.64 o 
  -5  12   1       92.48      141.24     11.08 o 
  -4  12   1      675.73      546.91     15.81 o 
  -3  12   1      459.72      506.40     14.68 o 
  -2  12   1     1698.27     1674.98     27.52 o 
  -1  12   1     1422.96     1356.53     25.74 o 
   0  12   1     9954.08     9433.97    140.00 o 
   1  12   1       70.69      140.46     11.33 o 
   2  12   1      222.51      245.38     10.38 o 
   3  12   1       85.39       76.86      9.48 o 
   4  12   1      256.57      223.65     11.12 o 
   5  12   1       19.13       23.06      8.62 o 
   6  12   1      108.79       93.81      8.85 o 
   7  12   1      102.28      136.85     10.61 o 
   8  12   1      217.41      177.08     12.17 o 
  -7  13   1       47.12       51.86      7.47 o 
  -6  13   1       25.96       40.63      8.76 o 
  -5  13   1       95.14       93.24      8.67 o 
  -4  13   1       12.93       30.36      7.48 o 
  -3  13   1      983.82      931.70     21.71 o 
  -2  13   1       72.86       84.06      6.19 o 
  -1  13   1       65.11       83.05      8.61 o 
   0  13   1       50.39       54.61      6.18 o 
   1  13   1      210.34      247.01     10.55 o 
   2  13   1       19.60       16.75      7.21 o 
   3  13   1        2.21       -1.05      4.98 o 
   4  13   1       14.95       16.89      5.68 o 
   5  13   1       34.08       22.78      6.48 o 
   6  13   1        0.55       -8.18      5.45 o 
   7  13   1        0.26       -3.27      6.05 o 
  -7  14   1        0.16        2.23      7.32 o 
  -6  14   1       49.93       47.79      7.40 o 
  -5  14   1      153.53      209.65     10.71 o 
  -4  14   1        6.25        9.79      5.13 o 
  -3  14   1       19.14       33.72      5.83 o 
  -2  14   1      713.56      718.59     17.51 o 
  -1  14   1      396.95      399.16     15.11 o 
   0  14   1      901.95      874.30     20.47 o 
   1  14   1       15.47       69.57     17.58 o 
   2  14   1       98.11      104.18      8.47 o 
   3  14   1      312.77      291.67     14.25 o 
   4  14   1       43.72       35.81      6.99 o 
   5  14   1       11.26        6.86      6.03 o 
   6  14   1      161.61      164.64     11.54 o 
   7  14   1       35.71       23.67      7.87 o 
  -6  15   1       50.61       45.74      7.69 o 
  -5  15   1        0.01        9.08      5.95 o 
  -4  15   1      246.60      232.53     11.29 o 
  -3  15   1        0.00       13.10      6.08 o 
  -2  15   1      485.35      508.09     15.57 o 
  -1  15   1        0.85       40.94     29.12 o 
   0  15   1        7.04        4.44      5.06 o 
   1  15   1        1.49        3.18      5.04 o 
   2  15   1      238.28      227.71     21.24 o 
   3  15   1       93.09      109.76     12.70 o 
   4  15   1      406.75      334.56     14.05 o 
   5  15   1        2.82        4.18      6.98 o 
   6  15   1       87.81      125.79     11.15 o 
  -5  16   1      190.26      205.51     11.54 o 
  -4  16   1      161.09      170.45     11.67 o 
  -3  16   1       49.37       39.19     10.10 o 
  -2  16   1        2.07        6.07      6.94 o 
  -1  16   1      101.30      107.32      9.97 o 
   0  16   1       16.92       11.96      6.68 o 
   1  16   1        1.41       -5.60      6.07 o 
   2  16   1       32.77       49.64      8.80 o 
   3  16   1        2.14       17.08      6.84 o 
   4  16   1        0.03       -4.04      5.98 o 
   5  16   1       27.99       37.21      8.37 o 
  -4  17   1        5.19       30.53      9.16 o 
  -3  17   1      354.16      400.52     27.74 o 
  -2  17   1       52.64       92.02     20.40 o 
  -1  17   1       43.49       51.75      9.99 o 
   0  17   1        0.06       -0.88      6.23 o 
   1  17   1      159.75      171.65     13.27 o 
   2  17   1        6.16       32.12      8.98 o 
   3  17   1      209.67      220.59     15.36 o 
   4  17   1       78.34       76.69      9.80 o 
  -3  18   1        4.40       -3.95      7.65 o 
  -2  18   1       38.42       48.64     10.10 o 
  -1  18   1       82.97      108.08     11.79 o 
   0  18   1       94.59       96.29     17.87 o 
   1  18   1      161.32      171.63     16.25 o 
   2  18   1      129.07      127.44     12.91 o 
 -10   0   2       40.26       53.75     10.92 o 
  -8   0   2        0.31       -2.59      5.53 o 
  -6   0   2        5.57        8.47      4.30 o 
  -4   0   2       31.72       42.86      4.30 o 
  -2   0   2    11479.46    13608.33    210.01 o 
   0   0   2     9052.60     8845.91    175.58 o 
   2   0   2       61.31       53.02      3.11 o 
   4   0   2      453.03      511.44     13.10 o 
   6   0   2        2.04        5.32      3.76 o 
   8   0   2       20.54       26.48     12.14 o 
  10   0   2       18.25       25.86     14.61 o 
 -10   1   2       25.21       11.74      7.00 o 
  -9   1   2       41.43       45.55      6.93 o 
  -8   1   2     1030.06      977.85     17.69 o 
  -7   1   2       25.35       32.02      3.76 o 
  -6   1   2      640.97      724.08     13.01 o 
  -5   1   2     1215.15     1458.65     20.63 o 
  -4   1   2     1487.30     1843.08     26.13 o 
  -3   1   2     9063.87    10723.28    132.79 o 
  -2   1   2       78.83       94.08      4.53 o 
  -1   1   2     5298.69     5554.61    109.21 o 
   0   1   2     2248.71     2024.99     25.35 o 
   1   1   2       14.53       14.01      1.67 o 
   2   1   2     1216.14     1202.39     14.26 o 
   3   1   2        3.76        1.52      1.31 o 
   4   1   2     1797.02     1850.20     22.36 o 
   5   1   2      189.06      171.01      5.15 o 
   6   1   2      115.20      100.59      4.63 o 
   7   1   2       40.95       45.27      5.21 o 
   8   1   2      201.67      173.57     14.30 o 
   9   1   2      231.96      251.55     21.11 o 
  10   1   2      249.52      286.85     24.97 o 
 -10   2   2      102.00      110.39     10.52 o 
  -9   2   2      717.77      745.85     17.28 o 
  -8   2   2       66.24       76.80      5.72 o 
  -7   2   2      958.03     1015.63     16.00 o 
  -6   2   2       54.84       53.05      4.16 o 
  -5   2   2     1014.11     1106.01     17.55 o 
  -4   2   2      117.17      120.73      4.94 o 
  -3   2   2     1138.99     1280.41     18.80 o 
  -2   2   2      101.43      100.00      3.15 o 
  -1   2   2     3252.54     3413.78     94.67 o 
   0   2   2      681.43      581.32      8.42 o 
   1   2   2     2085.29     2024.55     47.48 o 
   2   2   2      651.38      605.69     11.30 o 
   3   2   2        0.83       -2.23      1.49 o 
   4   2   2        3.28       -0.34      1.82 o 
   5   2   2      318.78      353.24      7.87 o 
   6   2   2       41.88       40.77      4.85 o 
   7   2   2      276.96      266.59     11.54 o 
   8   2   2       22.64       25.53     15.18 o 
   9   2   2      446.54      395.20     33.86 o 
  10   2   2       51.52       53.16     11.54 o 
 -10   3   2      137.48      162.76     12.33 o 
  -9   3   2        5.82       -1.48      4.28 o 
  -8   3   2       59.08       57.67      5.25 o 
  -7   3   2      644.66      636.59     15.16 o 
  -6   3   2       84.25      102.41      7.23 o 
  -5   3   2       65.33       64.60      4.93 o 
  -4   3   2      106.73      157.41      7.07 o 
  -3   3   2       18.74       15.20      2.33 o 
  -2   3   2        2.92        1.36      1.67 o 
  -1   3   2      579.76      484.12     17.23 o 
   0   3   2      330.07      302.00      5.47 o 
   1   3   2        6.54        6.59      0.94 o 
   2   3   2       60.88       74.83      3.94 o 
   3   3   2      337.18      312.00      8.97 o 
   4   3   2        7.99        0.37      2.62 o 
   5   3   2      125.85      112.80      4.59 o 
   6   3   2       99.57      107.61      6.21 o 
   7   3   2        0.24        1.28      3.88 o 
   8   3   2       48.08       45.94      6.90 o 
   9   3   2      592.43      503.91     39.59 o 
  10   3   2       37.88       43.62     11.26 o 
 -10   4   2       14.03       14.57      7.41 o 
  -9   4   2      156.66      152.02      8.67 o 
  -8   4   2      228.19      235.32      9.48 o 
  -7   4   2      734.69      705.24     12.87 o 
  -6   4   2       18.11       13.10      3.67 o 
  -5   4   2      155.18      163.70      6.20 o 
  -4   4   2     2094.02     2090.64     29.69 o 
  -3   4   2       97.68      120.76      4.51 o 
  -2   4   2      455.69      399.38      6.40 o 
  -1   4   2      764.29      735.22     11.47 o 
   0   4   2     1181.26     1075.47     14.23 o 
   1   4   2      271.93      286.56      5.18 o 
   2   4   2     4292.88     4177.62     61.13 o 
   3   4   2        2.14       -1.98      2.43 o 
   4   4   2        3.70        4.49      2.83 o 
   5   4   2      175.98      180.48      7.72 o 
   6   4   2     1499.98     1437.13     24.36 o 
   7   4   2      646.98      611.24     14.53 o 
   8   4   2      168.95      163.63      9.50 o 
   9   4   2        1.25        4.08      7.99 o 
  10   4   2        1.85        2.35      8.90 o 
 -10   5   2       88.22       91.46      8.14 o 
  -9   5   2      252.37      247.11     12.77 o 
  -8   5   2      438.12      410.71     14.99 o 
  -7   5   2     1958.82     2045.33     32.85 o 
  -6   5   2      680.02      728.56     14.75 o 
  -5   5   2        2.59       -0.25      2.57 o 
  -4   5   2        0.11        2.61      2.28 o 
  -3   5   2     1848.45     2020.91     25.13 o 
  -2   5   2       27.26       34.57      2.12 o 
  -1   5   2      171.00      178.16      4.91 o 
   0   5   2       48.18       45.15      2.49 o 
   1   5   2      537.16      534.56      7.66 o 
   2   5   2      273.03      252.65      5.96 o 
   3   5   2     2721.15     2912.04     45.16 o 
   4   5   2        9.26        7.81      3.95 o 
   5   5   2     3124.18     3150.76     50.29 o 
   6   5   2      821.90      785.09     18.28 o 
   7   5   2       79.79       70.11      6.25 o 
   8   5   2        0.29       -5.40      4.24 o 
   9   5   2      261.59      265.78     18.54 o 
  10   5   2      215.21      225.04     31.65 o 
 -10   6   2      111.31      130.76     11.85 o 
  -9   6   2      165.25      176.75      9.75 o 
  -8   6   2      285.42      273.22      9.71 o 
  -7   6   2        0.45       -5.12      3.84 o 
  -6   6   2     2513.47     2539.79     42.69 o 
  -5   6   2      945.66      909.88     16.74 o 
  -4   6   2      136.61      131.84      5.10 o 
  -3   6   2       51.40       52.72      4.21 o 
  -2   6   2      358.34      451.24      9.68 o 
  -1   6   2      899.93      889.73     14.34 o 
   0   6   2        7.67        5.03      1.89 o 
   1   6   2      144.07      125.70      3.59 o 
   2   6   2      267.05      285.89     10.02 o 
   3   6   2      153.45      141.61      6.50 o 
   4   6   2      370.21      363.25     10.59 o 
   5   6   2       23.14       20.69      4.71 o 
   6   6   2      122.38      133.24      9.16 o 
   7   6   2      430.10      412.57     12.25 o 
   8   6   2       44.45       48.63      6.43 o 
   9   6   2        0.96        0.62      6.23 o 
 -10   7   2       11.81       30.21      6.81 o 
  -9   7   2      112.15      124.69      8.16 o 
  -8   7   2      196.27      203.44      9.88 o 
  -7   7   2      158.10      165.21      8.54 o 
  -6   7   2     2669.46     2690.03     45.32 o 
  -5   7   2      124.50      139.17      7.56 o 
  -4   7   2       36.25       52.93      5.87 o 
  -3   7   2       95.09      116.19      5.87 o 
  -2   7   2     3318.30     3272.25     39.32 o 
  -1   7   2      199.85      190.36      5.81 o 
   0   7   2      932.11      876.10     13.25 o 
   1   7   2      593.20      595.98     13.86 o 
   2   7   2      157.30      200.96      6.05 o 
   3   7   2      554.78      559.98     10.89 o 
   4   7   2      514.78      479.37     12.85 o 
   5   7   2      164.30      173.08      8.86 o 
   6   7   2      355.92      357.97     12.45 o 
   7   7   2      122.03      109.76      8.53 o 
   8   7   2      442.61      434.66     13.59 o 
   9   7   2       78.72       66.41      7.66 o 
  -9   8   2       79.85       75.89      7.28 o 
  -8   8   2       26.60       14.31      5.81 o 
  -7   8   2      138.33      138.84      9.60 o 
  -6   8   2       41.16       48.31      6.81 o 
  -5   8   2      456.15      427.28     10.58 o 
  -4   8   2      319.16      320.22      9.88 o 
  -3   8   2      887.30      896.06     18.14 o 
  -2   8   2       11.23       13.96      2.08 o 
  -1   8   2      413.81      411.75     10.21 o 
   0   8   2       53.31       55.27      6.40 o 
   1   8   2      594.56      561.21      9.81 o 
   2   8   2      234.31      237.36     10.22 o 
   3   8   2      135.34      142.88      7.01 o 
   4   8   2        1.70       -0.64      3.75 o 
   5   8   2      562.30      582.94     15.60 o 
   6   8   2      250.54      247.15     10.95 o 
   7   8   2      557.49      542.20     16.41 o 
   8   8   2        2.15       -3.12      4.83 o 
   9   8   2        0.32       -4.14      5.49 o 
  -9   9   2       10.08        9.57      6.07 o 
  -8   9   2       76.13       76.96      7.53 o 
  -7   9   2       90.16       91.03      9.75 o 
  -6   9   2        1.33        2.08      7.53 o 
  -5   9   2      169.96      176.04      9.07 o 
  -4   9   2       25.16       34.48      4.01 o 
  -3   9   2      667.64      625.33     19.61 o 
  -2   9   2        0.30        2.98      1.89 o 
  -1   9   2      620.07      559.59     12.78 o 
   0   9   2       63.63       88.35      6.88 o 
   1   9   2        0.28       -2.56      1.78 o 
   2   9   2       62.94       86.22      4.86 o 
   3   9   2      696.64      653.66     13.07 o 
   4   9   2       35.05       37.21      5.42 o 
   5   9   2      174.94      192.92      9.91 o 
   6   9   2       11.72        4.49      5.08 o 
   7   9   2       52.29       45.82      7.07 o 
   8   9   2       57.40       69.03      9.59 o 
   9   9   2       18.40        8.17      6.20 o 
  -9  10   2        2.03       14.73      6.48 o 
  -8  10   2      249.33      305.81     14.92 o 
  -7  10   2        0.48       24.85      5.72 o 
  -6  10   2        2.20       -1.79      4.46 o 
  -5  10   2       28.87       42.70      6.45 o 
  -4  10   2      189.46      203.66      7.67 o 
  -3  10   2        0.16       12.02      3.83 o 
  -2  10   2      310.74      278.80      7.68 o 
  -1  10   2        1.11       19.63     13.77 o 
   0  10   2     1319.13     1248.83     20.54 o 
   1  10   2      176.94      201.52     13.27 o 
   2  10   2     1367.59     1320.43     23.25 o 
   3  10   2        1.50        9.40      4.14 o 
   4  10   2       12.46       -3.04      4.13 o 
   5  10   2       16.38       19.20      5.59 o 
   6  10   2      390.91      396.52     15.31 o 
   7  10   2        5.30        7.62      5.91 o 
   8  10   2      559.52      609.51     19.23 o 
  -8  11   2      447.39      510.30     16.51 o 
  -7  11   2       88.49       94.67      8.04 o 
  -6  11   2      261.55      282.02     15.90 o 
  -5  11   2       17.22        5.35      4.50 o 
  -4  11   2      272.65      304.14     30.02 o 
  -3  11   2     1325.44     1299.25     20.57 o 
  -2  11   2      399.80      382.65      9.44 o 
  -1  11   2     3641.28     3459.27     54.66 o 
   0  11   2     2426.85     2275.01     34.07 o 
   1  11   2      166.43      157.86      6.40 o 
   2  11   2      280.80      280.07     15.49 o 
   3  11   2      537.06      462.42     13.87 o 
   4  11   2      588.42      516.14     15.22 o 
   5  11   2      495.93      478.43     15.23 o 
   6  11   2        0.59       -3.15      5.13 o 
   7  11   2      134.91      166.35     11.06 o 
   8  11   2       11.98        6.85      6.83 o 
  -8  12   2        5.91       26.56      6.85 o 
  -7  12   2      401.13      436.45     14.36 o 
  -6  12   2       85.48      100.93      8.03 o 
  -5  12   2      975.88      994.06     20.80 o 
  -4  12   2       44.67       70.65      9.66 o 
  -3  12   2     1039.59      936.69     16.87 o 
  -2  12   2       84.46      100.39      8.00 o 
  -1  12   2       67.96       66.94     15.25 o 
   0  12   2      116.02      251.75     19.76 o 
   1  12   2     1240.07     1155.11     19.12 o 
   2  12   2       22.38       27.87      4.54 o 
   3  12   2      282.68      223.74     10.63 o 
   4  12   2       28.24       31.49      6.22 o 
   5  12   2      181.03      198.20     11.06 o 
   6  12   2        3.76        1.29      5.99 o 
   7  12   2       16.03       13.15      6.98 o 
  -7  13   2      156.68      178.35     12.07 o 
  -6  13   2      406.45      432.40     14.06 o 
  -5  13   2        6.61       62.60     12.68 o 
  -4  13   2      213.87      198.06      9.54 o 
  -3  13   2        5.33       78.03      6.80 o 
  -2  13   2      287.61      265.68      9.48 o 
  -1  13   2      219.74      222.54     11.16 o 
   0  13   2       59.00       55.18      6.31 o 
   1  13   2      195.69      210.58      8.60 o 
   2  13   2      325.80      273.81     11.38 o 
   3  13   2        4.15        8.30      5.38 o 
   4  13   2      291.73      306.05     12.72 o 
   5  13   2       12.85       19.21      6.37 o 
   6  13   2        0.06       -1.22      5.79 o 
   7  13   2       14.85       -2.37      6.65 o 
  -7  14   2       89.59      108.10      9.48 o 
  -6  14   2       25.37       34.50      7.02 o 
  -5  14   2      213.64      262.88     11.68 o 
  -4  14   2       21.85       19.90      5.58 o 
  -3  14   2      168.96      191.93     10.64 o 
  -2  14   2       28.62       68.17     18.36 o 
  -1  14   2       12.68       39.39      6.71 o 
   0  14   2      411.41      434.94     24.95 o 
   1  14   2       19.71       24.08      5.83 o 
   2  14   2      163.81      175.12     10.36 o 
   3  14   2        1.54       14.73      5.68 o 
   4  14   2        6.08        5.90      5.75 o 
   5  14   2       83.44       73.56      8.78 o 
   6  14   2      136.11      131.07     12.39 o 
  -6  15   2       41.76       52.69      7.74 o 
  -5  15   2       29.76       45.41      7.33 o 
  -4  15   2       61.70       80.05      9.21 o 
  -3  15   2      326.46      277.30     14.75 o 
  -2  15   2       72.91       95.79     15.36 o 
  -1  15   2      859.37      852.82     33.04 o 
   0  15   2       45.11       60.85     12.49 o 
   1  15   2       19.96       12.14      5.55 o 
   2  15   2       27.73       38.92      7.38 o 
   3  15   2      727.18      738.34     20.47 o 
   4  15   2       40.85       38.97      7.34 o 
   5  15   2      272.83      227.21     13.10 o 
   6  15   2       29.68       33.97      8.25 o 
  -5  16   2      273.30      278.02     12.92 o 
  -4  16   2      260.14      276.65     15.54 o 
  -3  16   2      211.70      236.10     22.97 o 
  -2  16   2       40.19       33.97      7.39 o 
  -1  16   2       39.14       46.11      8.01 o 
   0  16   2      115.28      118.95     10.30 o 
   1  16   2        0.74       -0.80      7.35 o 
   2  16   2      536.64      540.20     20.31 o 
   3  16   2      170.63      177.51     11.52 o 
   4  16   2        4.29        2.21      6.62 o 
   5  16   2        1.74       -4.33      6.58 o 
  -4  17   2      270.09      279.20     17.86 o 
  -3  17   2        8.80       43.02     19.94 o 
  -2  17   2     1297.77     1278.04     59.78 o 
  -1  17   2       76.72      122.15     22.30 o 
   0  17   2      150.99      137.73     13.51 o 
   1  17   2      136.93      151.14     15.01 o 
   2  17   2      456.95      516.30     20.53 o 
   3  17   2      128.39      131.58     12.89 o 
   4  17   2      100.18       85.97     10.24 o 
  -3  18   2       54.96       52.88     12.99 o 
  -2  18   2        8.70        6.72      7.92 o 
  -1  18   2      169.56      175.25     11.60 o 
   0  18   2       51.69       62.10     11.94 o 
   1  18   2       14.77       18.46     18.52 o 
   2  18   2       24.82       39.06      9.81 o 
  -9   0   3      623.11      603.07     23.89 o 
  -7   0   3     1061.68     1085.93     25.63 o 
  -5   0   3     1622.41     1739.47     40.63 o 
  -3   0   3     2453.46     3089.99     50.67 o 
  -1   0   3    13311.70    14770.54    276.91 o 
   1   0   3    14032.38    14014.45    219.78 o 
   3   0   3     3016.18     3367.28     57.33 o 
   5   0   3      724.06      768.10     17.54 o 
   7   0   3        1.65       -9.77      8.64 o 
   9   0   3      392.73      400.43     30.12 o 
 -10   1   3       77.92       64.16      8.31 o 
  -9   1   3       21.22       23.37      5.38 o 
  -8   1   3     1775.13     1698.02     26.17 o 
  -7   1   3      189.30      186.81      7.80 o 
  -6   1   3     2172.42     2377.50     31.84 o 
  -5   1   3      506.32      587.42     11.62 o 
  -4   1   3     5563.73     6676.39     84.58 o 
  -3   1   3     2320.42     2467.13     40.40 o 
  -2   1   3      953.71     1130.40     13.14 o 
  -1   1   3      249.32      257.46      7.00 o 
   0   1   3     3906.52     3679.01     50.66 o 
   1   1   3      213.01      201.67      6.76 o 
   2   1   3      302.43      297.04      5.41 o 
   3   1   3     1180.05     1225.53     15.28 o 
   4   1   3      245.61      198.75      6.15 o 
   5   1   3      562.59      558.99      9.90 o 
   6   1   3        0.49        0.38      3.11 o 
   7   1   3      103.49       91.82     28.37 o 
   8   1   3        2.77        9.32     12.46 o 
   9   1   3        5.38       16.79      9.59 o 
  10   1   3       58.24       31.22     10.68 o 
 -10   2   3      354.19      377.89     16.35 o 
  -9   2   3       46.60       43.46      5.98 o 
  -8   2   3      736.65      758.69     13.87 o 
  -7   2   3        0.00       -3.01      3.58 o 
  -6   2   3        3.17        5.54      2.85 o 
  -5   2   3       83.86       92.55      4.93 o 
  -4   2   3      899.01      924.15     15.00 o 
  -3   2   3        5.10        3.60      1.67 o 
  -2   2   3        6.03       30.36      1.71 o 
  -1   2   3      693.45      621.51     15.29 o 
   0   2   3     9305.83     9029.72    128.25 o 
   1   2   3      295.64      253.18      8.40 o 
   2   2   3      457.26      434.94      9.18 o 
   3   2   3      164.79      178.14      4.47 o 
   4   2   3       16.23        5.17      1.56 o 
   5   2   3        0.42        0.91      1.75 o 
   6   2   3      120.39      103.76      6.66 o 
   7   2   3        1.22       -1.48      3.88 o 
   8   2   3      457.19      432.69     20.70 o 
   9   2   3       72.29      103.26     12.99 o 
  10   2   3       23.32       21.94     10.06 o 
 -10   3   3      173.54      180.39     12.37 o 
  -9   3   3        0.37       -5.20      4.01 o 
  -8   3   3       25.41        9.77      3.94 o 
  -7   3   3        2.47       -2.76      3.74 o 
  -6   3   3       34.76       35.80      4.85 o 
  -5   3   3       94.45      129.24      7.29 o 
  -4   3   3      119.85      121.27      5.15 o 
  -3   3   3     4828.81     5478.19     63.23 o 
  -2   3   3      104.34      101.71      3.39 o 
  -1   3   3     6980.60     6839.91     82.86 o 
   0   3   3      722.88      625.22      9.48 o 
   1   3   3     1507.13     1508.68     17.32 o 
   2   3   3      576.43      544.53     11.02 o 
   3   3   3     2825.35     2953.63     45.04 o 
   4   3   3       79.93       71.47      4.85 o 
   5   3   3       63.85       60.28      4.78 o 
   6   3   3      525.33      524.64     12.56 o 
   7   3   3      235.16      244.65     17.02 o 
   8   3   3        5.25        9.93      8.42 o 
   9   3   3       91.74      110.45     13.42 o 
  10   3   3        0.58       16.64      9.89 o 
 -10   4   3        0.39       -0.10      4.92 o 
  -9   4   3       54.37       61.71      6.51 o 
  -8   4   3      191.57      191.67      8.87 o 
  -7   4   3      128.28      141.59      6.74 o 
  -6   4   3        9.93        6.39      3.16 o 
  -5   4   3     1500.49     1623.93     22.87 o 
  -4   4   3     1079.29     1049.78     15.59 o 
  -3   4   3     1001.30     1043.52     14.20 o 
  -2   4   3      441.95      421.25      7.34 o 
  -1   4   3       16.80       12.04      2.67 o 
   0   4   3     1638.01     1550.29     21.04 o 
   1   4   3      456.62      404.29      6.15 o 
   2   4   3     2687.83     2558.26     40.48 o 
   3   4   3      592.26      598.06     12.92 o 
   4   4   3        0.93        0.49      2.84 o 
   5   4   3      325.30      329.34     10.36 o 
   6   4   3      789.12      721.42     15.50 o 
   7   4   3      493.63      489.71     13.00 o 
   8   4   3       24.92       29.01      6.72 o 
   9   4   3        0.13       -1.03      7.87 o 
 -10   5   3      213.46      245.46     12.97 o 
  -9   5   3       23.30       26.79      5.55 o 
  -8   5   3      394.77      366.35     11.68 o 
  -7   5   3        2.17        4.84      4.21 o 
  -6   5   3     4424.89     4497.13     56.34 o 
  -5   5   3        9.26        6.16      2.79 o 
  -4   5   3      166.51      172.22      5.38 o 
  -3   5   3       84.02       85.65      3.25 o 
  -2   5   3    10765.44    11505.73    120.07 o 
  -1   5   3      155.41      140.66      5.17 o 
   0   5   3     3229.20     3145.07     37.09 o 
   1   5   3        2.74       -0.10      1.21 o 
   2   5   3     5611.89     6171.69     77.72 o 
   3   5   3        0.73       -2.23      2.55 o 
   4   5   3      590.73      511.80     12.64 o 
   5   5   3      662.52      624.89     17.98 o 
   6   5   3     3335.09     3309.94     48.20 o 
   7   5   3      108.65       94.56      6.91 o 
   8   5   3      171.86      174.91      9.38 o 
   9   5   3       13.71        4.84      8.34 o 
 -10   6   3       21.02       17.03      7.00 o 
  -9   6   3      404.11      401.51     13.19 o 
  -8   6   3        2.00        4.70      4.79 o 
  -7   6   3       24.33       25.10      4.87 o 
  -6   6   3       98.75      120.75      6.90 o 
  -5   6   3     2469.50     2418.86     32.25 o 
  -4   6   3      213.37      207.01      8.45 o 
  -3   6   3     1462.33     1478.24     18.17 o 
  -2   6   3     1320.60     1365.71     15.70 o 
  -1   6   3      688.64      709.46     13.80 o 
   0   6   3        8.10        4.37      1.95 o 
   1   6   3     1465.82     1698.42     18.67 o 
   2   6   3       19.70       33.36      2.75 o 
   3   6   3       44.53       28.90      3.99 o 
   4   6   3     1654.13     1517.50     27.43 o 
   5   6   3      488.27      442.36     12.85 o 
   6   6   3      322.46      293.68     11.23 o 
   7   6   3      370.53      340.05     11.32 o 
   8   6   3      445.08      435.31     13.52 o 
   9   6   3        0.38        4.42      9.32 o 
 -10   7   3       13.77        9.95      6.92 o 
  -9   7   3       41.93       31.00      5.80 o 
  -8   7   3       82.20       74.36      7.16 o 
  -7   7   3       37.81       38.89      5.64 o 
  -6   7   3      219.74      246.54     18.34 o 
  -5   7   3      156.37      172.52      7.64 o 
  -4   7   3        1.26        1.18      2.30 o 
  -3   7   3      543.50      627.30      8.85 o 
  -2   7   3      580.55      586.43     15.87 o 
  -1   7   3        1.13        5.70      2.59 o 
   0   7   3      387.14      382.42      7.61 o 
   1   7   3      984.26     1065.86     14.12 o 
   2   7   3        0.95        0.30      1.75 o 
   3   7   3      860.25      795.80     16.91 o 
   4   7   3      113.80      131.76      7.40 o 
   5   7   3      321.69      347.40     19.16 o 
   6   7   3      449.68      438.69     13.88 o 
   7   7   3       65.42       65.25      7.45 o 
   8   7   3       72.41       69.23      7.30 o 
   9   7   3       45.81       39.63      9.58 o 
  -9   8   3      113.92      115.58      9.03 o 
  -8   8   3       77.14       95.06      7.80 o 
  -7   8   3       25.90       23.57      5.19 o 
  -6   8   3        7.36       16.26      4.45 o 
  -5   8   3      103.61      111.60      6.58 o 
  -4   8   3      365.46      344.39      9.59 o 
  -3   8   3       91.48      116.27      4.72 o 
  -2   8   3      223.36      177.63      5.10 o 
  -1   8   3       19.83       25.91      3.73 o 
   0   8   3     1184.53     1226.38     17.72 o 
   1   8   3      228.39      242.30      5.49 o 
   2   8   3     3961.88     3933.31     48.66 o 
   3   8   3      254.74      242.25      6.85 o 
   4   8   3       17.81       37.41      5.32 o 
   5   8   3      327.57      290.50     11.18 o 
   6   8   3      376.44      356.23     12.93 o 
   7   8   3      361.81      334.47     19.00 o 
   8   8   3      148.07      167.54      9.92 o 
   9   8   3        0.75       -3.75      5.87 o 
  -9   9   3        3.14        0.04      5.60 o 
  -8   9   3      502.93      485.30     14.59 o 
  -7   9   3       74.35       86.92      7.23 o 
  -6   9   3      430.34      447.56     12.75 o 
  -5   9   3      308.27      290.36      8.45 o 
  -4   9   3       64.89       51.27      5.03 o 
  -3   9   3      690.34      660.04     12.28 o 
  -2   9   3      139.87      162.63      5.21 o 
  -1   9   3      146.90      125.67      9.09 o 
   0   9   3     1084.94     1037.36     15.97 o 
   1   9   3      149.04      149.36      4.80 o 
   2   9   3      172.46      174.55      5.76 o 
   3   9   3      351.87      358.15     11.41 o 
   4   9   3      118.12      101.67      7.35 o 
   5   9   3      128.84      171.02     13.54 o 
   6   9   3       90.72      100.32      8.43 o 
   7   9   3       68.85       67.62      9.68 o 
   8   9   3       18.50       24.68      6.34 o 
  -9  10   3      446.53      468.69     21.01 o 
  -8  10   3      136.81      165.20      9.92 o 
  -7  10   3      104.06      152.02      9.06 o 
  -6  10   3       36.11       36.35      5.78 o 
  -5  10   3        1.82        2.59      4.23 o 
  -4  10   3      177.58      165.80      9.19 o 
  -3  10   3      445.14      404.38      9.54 o 
  -2  10   3      112.02      111.08      5.09 o 
  -1  10   3       46.43       44.15      4.63 o 
   0  10   3      135.57      129.13      8.00 o 
   1  10   3     1403.68     1295.11     21.96 o 
   2  10   3       32.15       22.69      5.31 o 
   3  10   3       11.02       11.08      4.41 o 
   4  10   3        0.55       -5.51      4.15 o 
   5  10   3       87.78       76.21      7.55 o 
   6  10   3        1.42        0.65      5.18 o 
   7  10   3      143.60      127.49      9.94 o 
   8  10   3        7.30        7.88      6.76 o 
  -8  11   3     1032.88     1074.96     31.06 o 
  -7  11   3      114.03      121.52      8.68 o 
  -6  11   3     1139.33     1132.05     22.85 o 
  -5  11   3        1.80        7.70      6.46 o 
  -4  11   3     2042.14     1869.17     30.72 o 
  -3  11   3      179.30      206.87      9.78 o 
  -2  11   3       33.83       43.66      5.24 o 
  -1  11   3     1221.19     1230.51     68.43 o 
   0  11   3     3218.83     3034.48     60.69 o 
   1  11   3      441.31      411.20     10.96 o 
   2  11   3       10.62        6.19      3.50 o 
   3  11   3      232.44      209.36      9.88 o 
   4  11   3      828.70      627.89     17.17 o 
   5  11   3      320.85      308.69     12.47 o 
   6  11   3      198.49      210.52     14.52 o 
   7  11   3        1.87        2.85      6.14 o 
   8  11   3      411.19      431.86     18.92 o 
  -8  12   3      275.31      284.27     12.75 o 
  -7  12   3      274.43      311.72     17.85 o 
  -6  12   3       22.55       13.94      5.55 o 
  -5  12   3      199.80      204.24     19.73 o 
  -4  12   3       58.64       72.57      5.46 o 
  -3  12   3      226.67      245.31     13.18 o 
  -2  12   3      318.06      285.36     12.72 o 
  -1  12   3       18.05       21.52     11.94 o 
   0  12   3      924.92      929.61     22.93 o 
   1  12   3      428.53      418.81     13.38 o 
   2  12   3      742.61      652.94     16.99 o 
   3  12   3        1.19        1.16      4.76 o 
   4  12   3     1008.96      882.20     27.15 o 
   5  12   3      107.56       90.29      8.65 o 
   6  12   3        0.68       -0.99      5.50 o 
   7  12   3       68.68       64.71      8.90 o 
  -7  13   3       25.90       14.29      6.50 o 
  -6  13   3       13.90       66.70      7.41 o 
  -5  13   3      781.86      713.50     17.49 o 
  -4  13   3      170.77      185.00     10.58 o 
  -3  13   3     1006.70      969.89     19.49 o 
  -2  13   3        0.37       -0.40      6.09 o 
  -1  13   3       30.05       41.59      6.67 o 
   0  13   3        1.49        3.31      4.44 o 
   1  13   3       17.71       27.06      4.22 o 
   2  13   3       14.81       20.58      5.68 o 
   3  13   3       30.72        7.91      5.51 o 
   4  13   3      139.16      134.53      9.66 o 
   5  13   3      177.43      211.88     15.15 o 
   6  13   3       55.17       54.05      8.28 o 
   7  13   3        8.63       12.77      7.40 o 
  -7  14   3      124.12      142.06     10.21 o 
  -6  14   3       43.57       27.83      6.83 o 
  -5  14   3      673.77      666.30     17.33 o 
  -4  14   3        4.30       28.39      5.89 o 
  -3  14   3      637.74      618.04     15.25 o 
  -2  14   3        0.29        6.77      4.83 o 
  -1  14   3      357.39      358.91     14.44 o 
   0  14   3        0.09       20.19     11.22 o 
   1  14   3      656.01      652.28     26.41 o 
   2  14   3       45.59       54.31      7.32 o 
   3  14   3        7.11       13.03      6.03 o 
   4  14   3      136.23      148.18     10.43 o 
   5  14   3       58.55       54.78      8.17 o 
   6  14   3        2.05       -2.56      6.26 o 
  -6  15   3      440.73      390.97     14.28 o 
  -5  15   3      312.82      294.40     12.36 o 
  -4  15   3      386.11      361.77     14.36 o 
  -3  15   3       58.78       78.08      9.47 o 
  -2  15   3      349.15      364.31     13.21 o 
  -1  15   3       72.82      114.55     21.95 o 
   0  15   3      607.13      629.85     23.64 o 
   1  15   3       23.08       29.02      7.65 o 
   2  15   3       91.62      101.55      9.04 o 
   3  15   3       29.36       51.50     12.34 o 
   4  15   3      110.18       89.50      9.76 o 
   5  15   3        3.32        8.46      6.68 o 
  -5  16   3      164.22      160.29     10.58 o 
  -4  16   3       95.80      124.55     13.49 o 
  -3  16   3      132.99      173.28     13.14 o 
  -2  16   3        2.22        3.29      5.65 o 
  -1  16   3        5.63        6.70      6.44 o 
   0  16   3       78.97       83.67      9.18 o 
   1  16   3       44.14       30.02      9.80 o 
   2  16   3      151.81      142.22     12.28 o 
   3  16   3       98.87       93.98      9.53 o 
   4  16   3        2.06       -2.01      6.32 o 
   5  16   3        0.25        1.11      7.32 o 
  -4  17   3        0.24       23.23     10.76 o 
  -3  17   3      296.07      330.83     16.98 o 
  -2  17   3       38.81      114.99     33.09 o 
  -1  17   3      397.12      385.01     16.66 o 
   0  17   3       57.42       70.16     11.89 o 
   1  17   3        6.98       24.55      9.67 o 
   2  17   3      264.83      288.13     16.25 o 
   3  17   3       55.71       44.48      8.56 o 
  -3  18   3      122.52      141.51     13.45 o 
  -2  18   3      110.32       96.68     11.47 o 
  -1  18   3        3.34       13.65      9.79 o 
   0  18   3       58.62       63.29     12.94 o 
   1  18   3        8.28        5.78      9.68 o 
   2  18   3      193.12      168.23     18.29 o 
 -10   0   4       91.61      120.73     15.80 o 
  -8   0   4     2099.26     2095.23     43.39 o 
  -6   0   4       46.22       69.93      7.69 o 
  -4   0   4       40.84      108.06      7.37 o 
  -2   0   4    56782.46    62734.01   1174.83 o 
   0   0   4    71338.30    71403.74   1382.87 o 
   2   0   4    26596.75    27962.66    437.07 o 
   4   0   4     9322.81    10184.17    200.42 o 
   6   0   4        4.85       -0.56      9.37 o 
   8   0   4        2.13       13.33     11.65 o 
  10   0   4      278.55      318.42     30.96 o 
 -10   1   4        0.19       -1.90      5.33 o 
  -9   1   4      323.52      302.78     10.86 o 
  -8   1   4      473.48      488.15     11.80 o 
  -7   1   4        2.32        2.52      3.56 o 
  -6   1   4      628.74      625.30     14.38 o 
  -5   1   4      875.72     1071.06     19.49 o 
  -4   1   4      864.69      911.84     14.70 o 
  -3   1   4      568.04      656.88     10.66 o 
  -2   1   4      552.63      615.54     11.08 o 
  -1   1   4      762.57      811.96     11.59 o 
   0   1   4     3623.72     3283.03     80.86 o 
   1   1   4     2167.22     2163.91     28.52 o 
   2   1   4      616.97      631.74     16.74 o 
   3   1   4        5.82        1.57      1.59 o 
   4   1   4     1429.53     1461.51     18.50 o 
   5   1   4      467.13      466.59      8.79 o 
   6   1   4      338.73      289.25      9.65 o 
   7   1   4      325.84      293.82     31.04 o 
   8   1   4      380.92      354.01     19.11 o 
   9   1   4       21.44       23.19     11.67 o 
  10   1   4      125.38      116.27     15.01 o 
 -10   2   4       11.31        8.45      8.13 o 
  -9   2   4       59.04       92.13      7.28 o 
  -8   2   4        0.41       -5.87      3.91 o 
  -7   2   4       18.35       10.65      3.57 o 
  -6   2   4       33.60       39.29      3.82 o 
  -5   2   4     1799.46     2066.28     33.60 o 
  -4   2   4      546.84      563.38      9.40 o 
  -3   2   4     1789.62     1985.52     22.42 o 
  -2   2   4       13.72       16.25      1.56 o 
  -1   2   4    11782.57    12321.96    164.15 o 
   0   2   4      425.12      376.32      7.80 o 
   1   2   4     1600.00     1581.69     24.37 o 
   2   2   4      212.00      202.26      4.82 o 
   3   2   4      175.14      262.71      5.60 o 
   4   2   4      212.15      185.58      5.11 o 
   5   2   4      236.56      279.43      8.34 o 
   6   2   4        4.01        2.91      3.44 o 
   7   2   4      764.93      715.48     57.90 o 
   8   2   4       55.92       31.49     10.62 o 
   9   2   4      275.11      269.72     18.64 o 
 -10   3   4       57.05       64.86      9.59 o 
  -9   3   4        8.94        5.32      5.22 o 
  -8   3   4      236.40      243.46      8.49 o 
  -7   3   4       79.11       74.99      5.33 o 
  -6   3   4     3216.76     3479.40     56.54 o 
  -5   3   4      109.68      120.82      4.98 o 
  -4   3   4     2586.98     2874.55     34.82 o 
  -3   3   4      437.60      452.01      8.19 o 
  -2   3   4     3061.94     3397.40     36.16 o 
  -1   3   4      768.03      697.69      9.74 o 
   0   3   4    16701.44    16726.24    201.99 o 
   1   3   4       41.22       34.13      2.38 o 
   2   3   4     1575.95     1559.14     25.37 o 
   3   3   4       22.04       34.85      3.78 o 
   4   3   4      792.63      796.64     14.71 o 
   5   3   4       88.75       67.97      5.51 o 
   6   3   4     1833.78     1724.56     32.56 o 
   7   3   4        1.49       -4.13      4.01 o 
   8   3   4       65.47       74.81     11.27 o 
   9   3   4      122.92      110.15     13.68 o 
 -10   4   4      254.17      250.83     15.70 o 
  -9   4   4      129.01      139.02      8.34 o 
  -8   4   4      251.57      241.25      9.62 o 
  -7   4   4        5.16        3.17      3.44 o 
  -6   4   4      195.92      199.74      7.83 o 
  -5   4   4       57.24       49.19      4.19 o 
  -4   4   4       58.75      103.77      4.16 o 
  -3   4   4      132.80      123.88      4.18 o 
  -2   4   4        0.20        1.70      1.31 o 
  -1   4   4      339.72      309.45      6.39 o 
   0   4   4     4790.25     4734.82     58.95 o 
   1   4   4      458.92      406.15      6.57 o 
   2   4   4     1541.30     1442.43     24.25 o 
   3   4   4      498.88      497.90     11.59 o 
   4   4   4       46.04       46.80      4.57 o 
   5   4   4      177.41      171.20      7.19 o 
   6   4   4       50.58       49.71      5.33 o 
   7   4   4      876.96      795.47     17.35 o 
   8   4   4      336.70      337.02     19.08 o 
   9   4   4       36.44       33.94     10.26 o 
 -10   5   4       34.06       24.49      7.03 o 
  -9   5   4       47.60       32.52      6.47 o 
  -8   5   4        2.63        0.61      4.21 o 
  -7   5   4        5.29        3.04      3.57 o 
  -6   5   4       67.45       83.14      5.80 o 
  -5   5   4     1868.29     1915.30     31.77 o 
  -4   5   4        6.85        8.47      2.07 o 
  -3   5   4      359.31      426.97      7.23 o 
  -2   5   4       13.16       15.11      3.03 o 
  -1   5   4     1005.96     1027.40     13.27 o 
   0   5   4      190.78      178.09      5.35 o 
   1   5   4      569.25      714.80     10.64 o 
   2   5   4      212.08      219.07      6.40 o 
   3   5   4        0.02       -1.61      2.65 o 
   4   5   4      841.42      752.24     16.41 o 
   5   5   4       80.35       91.16      6.56 o 
   6   5   4      500.84      435.36     12.08 o 
   7   5   4      357.12      345.69     11.32 o 
   8   5   4      191.02      174.89     12.70 o 
   9   5   4       53.40       56.01     11.69 o 
 -10   6   4        1.25        0.42      6.36 o 
  -9   6   4      236.29      242.33     12.45 o 
  -8   6   4      215.78      225.57      9.92 o 
  -7   6   4      707.71      705.82     15.86 o 
  -6   6   4     1839.17     1833.05     26.50 o 
  -5   6   4      383.81      413.20      9.46 o 
  -4   6   4      991.85     1010.27     13.92 o 
  -3   6   4     3410.65     3509.90     39.25 o 
  -2   6   4     3241.72     3293.94     39.70 o 
  -1   6   4      221.51      212.27      6.16 o 
   0   6   4       55.51       85.10      3.39 o 
   1   6   4     2091.02     2268.50     24.38 o 
   2   6   4       20.50        6.92      1.53 o 
   3   6   4      546.97      454.54      9.32 o 
   4   6   4     2263.31     2149.70     36.50 o 
   5   6   4     1499.79     1413.30     27.20 o 
   6   6   4      458.23      423.71     13.51 o 
   7   6   4      100.42      108.69      7.67 o 
   8   6   4      917.93      896.06     21.78 o 
   9   6   4       59.11       84.37     13.42 o 
 -10   7   4       31.86       35.98      8.00 o 
  -9   7   4        0.28       -1.31      5.73 o 
  -8   7   4       20.20       25.65      5.62 o 
  -7   7   4       16.11       13.52      4.58 o 
  -6   7   4      369.48      363.01     10.85 o 
  -5   7   4       51.67       53.88      4.86 o 
  -4   7   4        3.87        0.91      1.94 o 
  -3   7   4       59.17       63.41      3.65 o 
  -2   7   4      551.77      563.44      9.76 o 
  -1   7   4       16.50        9.53      2.92 o 
   0   7   4      679.04      710.49     12.41 o 
   1   7   4      429.31      450.82      6.87 o 
   2   7   4      266.26      286.87      5.40 o 
   3   7   4       11.94        9.22      4.01 o 
   4   7   4      649.15      571.67     14.58 o 
   5   7   4      778.11      674.77     16.99 o 
   6   7   4      910.59      846.54     20.34 o 
   7   7   4        0.01       -2.96      4.43 o 
   8   7   4       90.66       85.49      7.94 o 
   9   7   4        3.48        6.33      8.25 o 
  -9   8   4      275.26      286.81     16.59 o 
  -8   8   4      229.82      219.55     10.33 o 
  -7   8   4       16.77       26.42      5.30 o 
  -6   8   4      676.41      703.03     15.74 o 
  -5   8   4      706.71      721.39     15.32 o 
  -4   8   4       53.63       48.59      3.06 o 
  -3   8   4      183.19      155.95      4.77 o 
  -2   8   4       26.55       19.45      2.79 o 
  -1   8   4      543.81      517.09     13.33 o 
   0   8   4       80.34      102.06      8.81 o 
   1   8   4      904.90      930.56     13.18 o 
   2   8   4      415.16      422.21      8.47 o 
   3   8   4      273.17      228.24     12.17 o 
   4   8   4      179.91      167.00      8.71 o 
   5   8   4      432.48      383.19     12.91 o 
   6   8   4      211.62      186.37     10.26 o 
   7   8   4      237.13      243.11     12.12 o 
   8   8   4       46.42       42.83      7.04 o 
  -9   9   4        2.22        1.06      7.92 o 
  -8   9   4       15.43       25.25      6.07 o 
  -7   9   4      868.73      886.59     19.45 o 
  -6   9   4      586.54      629.11     16.41 o 
  -5   9   4       50.58       50.41      5.34 o 
  -4   9   4      354.33      322.21      8.56 o 
  -3   9   4      526.14      569.92      9.76 o 
  -2   9   4      145.04      158.66      5.83 o 
  -1   9   4      501.05      434.26     11.18 o 
   0   9   4      909.65      851.75     18.83 o 
   1   9   4      155.98      152.26      4.84 o 
   2   9   4      534.07      509.38      9.90 o 
   3   9   4      182.49      161.27      8.36 o 
   4   9   4      240.92      203.98      9.74 o 
   5   9   4       40.81       47.86      6.37 o 
   6   9   4      464.01      426.64     14.63 o 
   7   9   4       14.03       17.33      6.21 o 
   8   9   4       30.19       34.85      6.92 o 
  -9  10   4      106.38      150.07     14.11 o 
  -8  10   4      485.18      523.20     15.49 o 
  -7  10   4      403.06      417.12     13.25 o 
  -6  10   4      314.47      326.72     11.14 o 
  -5  10   4        8.70        7.48      4.70 o 
  -4  10   4      663.73      720.47     13.82 o 
  -3  10   4       55.91       67.63      5.15 o 
  -2  10   4       34.34       49.49      4.00 o 
  -1  10   4      106.18      108.98      7.39 o 
   0  10   4       61.60       65.94      4.58 o 
   1  10   4       17.78       13.83      4.24 o 
   2  10   4      496.70      503.30     15.55 o 
   3  10   4        9.07        9.32      4.48 o 
   4  10   4      164.44      162.07      9.27 o 
   5  10   4      160.53      138.78      9.86 o 
   6  10   4       33.86       35.21      6.87 o 
   7  10   4       38.84       36.03      7.03 o 
   8  10   4       13.71       23.38      7.56 o 
  -8  11   4      162.58      242.34     16.40 o 
  -7  11   4       35.79       43.90      7.16 o 
  -6  11   4      241.37      296.53     13.07 o 
  -5  11   4      441.64      426.55     12.48 o 
  -4  11   4      199.66      222.94     10.08 o 
  -3  11   4       64.94       96.12      5.66 o 
  -2  11   4       34.84       34.73      5.11 o 
  -1  11   4       57.19       57.55     11.09 o 
   0  11   4      611.67      607.31     17.10 o 
   1  11   4      817.07      742.29     14.59 o 
   2  11   4       43.88       31.64      5.57 o 
   3  11   4      245.14      250.85     10.68 o 
   4  11   4       15.23       18.58      5.61 o 
   5  11   4      215.79      229.24     11.29 o 
   6  11   4        5.10        3.41      5.70 o 
   7  11   4       72.71       57.21      8.86 o 
  -8  12   4       34.58       59.62     10.98 o 
  -7  12   4        5.48       13.60      7.58 o 
  -6  12   4        0.44       -2.16      4.93 o 
  -5  12   4        0.05        2.63      4.88 o 
  -4  12   4      104.33      130.77      6.91 o 
  -3  12   4      473.95      451.10     12.13 o 
  -2  12   4      104.06      114.50     34.89 o 
  -1  12   4     1831.86     1772.21     31.79 o 
   0  12   4      177.25      217.03     24.89 o 
   1  12   4      559.75      508.97     13.46 o 
   2  12   4       15.34       21.93      5.41 o 
   3  12   4      482.39      423.92     14.11 o 
   4  12   4      193.37      160.77     10.00 o 
   5  12   4        3.71       -3.18      5.31 o 
   6  12   4        9.36       17.75      7.47 o 
   7  12   4        3.01       -0.99      6.46 o 
  -7  13   4       69.22       68.61      8.12 o 
  -6  13   4      871.09      803.14     19.37 o 
  -5  13   4        6.10       23.55      9.43 o 
  -4  13   4      444.43      417.45     11.18 o 
  -3  13   4       30.08       41.10     13.07 o 
  -2  13   4       63.79       71.19      6.77 o 
  -1  13   4       10.15        9.36      5.35 o 
   0  13   4       28.25       24.62      5.86 o 
   1  13   4      106.07       82.27      8.61 o 
   2  13   4       13.84        4.33      5.09 o 
   3  13   4       69.92       46.19      7.02 o 
   4  13   4       41.64       39.32      7.00 o 
   5  13   4      173.64      148.66     12.86 o 
   6  13   4      221.41      204.26     12.57 o 
  -7  14   4        3.96       14.54      8.80 o 
  -6  14   4        0.00        2.98      5.75 o 
  -5  14   4        6.09       41.40     14.17 o 
  -4  14   4      554.45      505.29     16.25 o 
  -3  14   4       26.33       40.58     10.39 o 
  -2  14   4       10.13       15.59      8.01 o 
  -1  14   4      102.14      113.37      9.28 o 
   0  14   4      358.55      346.03     12.23 o 
   1  14   4       77.27       75.77      8.71 o 
   2  14   4        7.88       15.28      5.93 o 
   3  14   4        9.74        4.25      5.74 o 
   4  14   4      115.60      129.21     11.02 o 
   5  14   4        2.59       -6.46      5.79 o 
   6  14   4       46.94       79.35      9.68 o 
  -6  15   4       24.25       68.90     11.49 o 
  -5  15   4      169.17      183.35     10.47 o 
  -4  15   4        3.49       24.34      6.69 o 
  -3  15   4      173.26      152.97     10.92 o 
  -2  15   4       71.16       90.99      9.12 o 
  -1  15   4      851.64      886.33     24.48 o 
   0  15   4        0.17       16.40      6.07 o 
   1  15   4        0.96        1.01      7.25 o 
   2  15   4        3.91        4.93      5.95 o 
   3  15   4       10.89       12.00      6.62 o 
   4  15   4        2.50        8.48      6.75 o 
   5  15   4       13.85       18.41      7.36 o 
  -5  16   4      118.01      129.23     14.20 o 
  -4  16   4       77.80       85.41     10.96 o 
  -3  16   4      244.83      249.43     21.83 o 
  -2  16   4       14.95       14.37      5.80 o 
  -1  16   4       29.88       21.81      7.29 o 
   0  16   4      307.34      301.42     24.95 o 
   1  16   4      158.45      159.22     14.81 o 
   2  16   4       37.63       28.93      8.27 o 
   3  16   4      128.61      113.41     10.26 o 
   4  16   4       53.93       56.24      8.96 o 
  -4  17   4        2.75        8.75      8.09 o 
  -3  17   4       15.88       21.58      8.43 o 
  -2  17   4      264.89      296.19     13.67 o 
  -1  17   4        0.33       17.04      7.25 o 
   0  17   4      191.96      190.18     16.35 o 
   1  17   4       48.67       51.51     11.12 o 
   2  17   4      271.42      255.44     23.44 o 
   3  17   4        0.05        3.44      6.84 o 
  -2  18   4      187.10      197.37     19.24 o 
  -1  18   4      116.23       96.03     19.05 o 
   0  18   4       35.20       34.73     11.10 o 
   1  18   4       14.60       11.50     10.41 o 
  -9   0   5     1154.88     1274.74     31.23 o 
  -7   0   5     1340.61     1533.95     39.43 o 
  -5   0   5     1636.28     1978.25     45.02 o 
  -3   0   5     2314.57     2622.81     43.71 o 
  -1   0   5    30087.21    31089.76    575.70 o 
   1   0   5       53.72       83.52      4.97 o 
   3   0   5     1029.56     1075.11     25.94 o 
   5   0   5      101.01       98.40      6.06 o 
   7   0   5      113.86      125.10     17.83 o 
   9   0   5      403.84      444.50     32.98 o 
 -10   1   5       34.32       24.85     10.21 o 
  -9   1   5      482.60      464.12     12.17 o 
  -8   1   5       89.87       95.43      9.33 o 
  -7   1   5        4.04        0.57      3.80 o 
  -6   1   5      594.48      639.11     14.37 o 
  -5   1   5      332.69      395.98     10.02 o 
  -4   1   5      433.74      480.45      9.32 o 
  -3   1   5       56.96       59.81      3.27 o 
  -2   1   5      349.69      371.21      8.18 o 
  -1   1   5      176.83      159.93      8.43 o 
   0   1   5       12.00       20.06      1.99 o 
   1   1   5     2914.06     2865.28     37.64 o 
   2   1   5      780.83      774.36     12.43 o 
   3   1   5       78.88       74.81      6.21 o 
   4   1   5      126.91      111.79      4.33 o 
   5   1   5      128.71      136.59      5.34 o 
   6   1   5      913.84      899.20     18.94 o 
   7   1   5       24.40        7.62      7.92 o 
   8   1   5      264.36      262.61     17.65 o 
   9   1   5       13.96       33.69     10.18 o 
 -10   2   5        3.46       -6.99      8.20 o 
  -9   2   5      995.94      930.15     19.62 o 
  -8   2   5      429.08      425.01     11.86 o 
  -7   2   5      756.28      796.18     17.73 o 
  -6   2   5      399.07      486.14     11.06 o 
  -5   2   5        0.26       -3.99      2.66 o 
  -4   2   5     1197.65     1224.80     20.67 o 
  -3   2   5      270.35      277.73      5.15 o 
  -2   2   5     4346.79     4774.71     66.15 o 
  -1   2   5      452.80      425.46     11.74 o 
   0   2   5       48.06       54.86      3.88 o 
   1   2   5        0.74       -2.75      1.92 o 
   2   2   5      279.21      254.40      5.91 o 
   3   2   5      137.28      124.19      3.98 o 
   4   2   5      870.65      822.10     12.96 o 
   5   2   5       16.42        9.80      3.45 o 
   6   2   5        1.68        1.79      5.53 o 
   7   2   5      372.10      339.07     18.54 o 
   8   2   5       34.95       33.43     11.78 o 
   9   2   5      122.80      118.36     14.27 o 
 -10   3   5        7.43        3.22      8.77 o 
  -9   3   5        0.04        7.47      6.45 o 
  -8   3   5        8.78        4.86      4.22 o 
  -7   3   5      883.08      934.33     17.57 o 
  -6   3   5     1335.58     1367.02     22.94 o 
  -5   3   5      809.33      844.58     14.77 o 
  -4   3   5      600.80      598.30      9.84 o 
  -3   3   5      297.27      327.52      5.78 o 
  -2   3   5      482.32      487.07      9.05 o 
  -1   3   5     1893.79     1866.95     23.31 o 
   0   3   5     1279.57     1168.80     16.66 o 
   1   3   5      609.48      570.25      9.72 o 
   2   3   5       21.00       17.84      3.48 o 
   3   3   5      193.95      192.02      6.96 o 
   4   3   5      394.26      371.62      9.39 o 
   5   3   5      203.79      200.48      7.54 o 
   6   3   5      123.94      117.32      6.73 o 
   7   3   5      460.63      473.71     21.53 o 
   8   3   5       61.83       57.64     10.84 o 
   9   3   5        0.00        0.65      8.52 o 
 -10   4   5       29.41       35.91      8.46 o 
  -9   4   5      289.67      314.50     21.38 o 
  -8   4   5      483.63      479.97     11.81 o 
  -7   4   5       15.74        8.66      3.98 o 
  -6   4   5        8.04        0.00      3.07 o 
  -5   4   5      197.13      161.47      6.05 o 
  -4   4   5      399.72      417.06     11.58 o 
  -3   4   5     1168.53     1144.63     15.44 o 
  -2   4   5        1.35       -0.47      1.89 o 
  -1   4   5      858.56      811.65     12.78 o 
   0   4   5      283.50      302.59      6.49 o 
   1   4   5     3488.02     3385.67     43.45 o 
   2   4   5        5.31       11.85      2.41 o 
   3   4   5      797.75      819.42     16.47 o 
   4   4   5      165.98      146.16      7.03 o 
   5   4   5       10.49        7.09      4.16 o 
   6   4   5      349.00      335.36     10.43 o 
   7   4   5       40.77       38.68      5.55 o 
   8   4   5       67.90       62.22     11.52 o 
   9   4   5      125.98      114.52     14.41 o 
 -10   5   5       54.02       43.16      9.20 o 
  -9   5   5        0.29       -0.71      5.17 o 
  -8   5   5       12.92       19.52      4.98 o 
  -7   5   5       33.66       36.51      4.51 o 
  -6   5   5       63.11       71.36      4.91 o 
  -5   5   5       57.77       67.58      4.43 o 
  -4   5   5      648.93      679.44     14.41 o 
  -3   5   5        5.14        3.18      1.65 o 
  -2   5   5       11.86       15.99      2.38 o 
  -1   5   5       26.82       26.51      2.59 o 
   0   5   5      171.86      148.91      4.42 o 
   1   5   5      350.24      367.85      6.79 o 
   2   5   5      130.51      110.59      4.07 o 
   3   5   5       10.00        5.29      3.14 o 
   4   5   5        0.04        4.58      3.44 o 
   5   5   5      164.76      171.11      7.70 o 
   6   5   5       15.64        9.10      4.31 o 
   7   5   5       33.90       24.28      5.19 o 
   8   5   5        4.75        4.77      8.88 o 
   9   5   5       20.48        5.31     14.60 o 
 -10   6   5        1.68        1.85      6.25 o 
  -9   6   5      336.81      329.56     16.33 o 
  -8   6   5      917.05      914.63     19.51 o 
  -7   6   5      203.71      224.91      9.11 o 
  -6   6   5     2006.50     2002.43     28.47 o 
  -5   6   5      891.03      943.06     13.89 o 
  -4   6   5     1655.01     1724.82     21.48 o 
  -3   6   5     4144.57     4356.55     48.09 o 
  -2   6   5     2017.70     1949.53     31.15 o 
  -1   6   5     2538.20     2747.15     33.96 o 
   0   6   5       47.12       50.50      3.00 o 
   1   6   5      548.21      662.14      9.40 o 
   2   6   5        9.25       -0.97      2.19 o 
   3   6   5      301.49      262.34      7.10 o 
   4   6   5     1293.92     1136.94     22.61 o 
   5   6   5       57.98       66.69      6.50 o 
   6   6   5      192.42      183.86      8.93 o 
   7   6   5       15.74       19.08      5.59 o 
   8   6   5      408.25      391.08     26.78 o 
   9   6   5       81.62       86.73     14.16 o 
 -10   7   5       26.37       27.18      7.80 o 
  -9   7   5      172.24      158.28     16.13 o 
  -8   7   5      268.90      266.59     10.71 o 
  -7   7   5        7.92        9.47      6.39 o 
  -6   7   5       94.51      103.98      6.63 o 
  -5   7   5     2179.07     2115.30     26.26 o 
  -4   7   5       64.51       81.69      3.81 o 
  -3   7   5      317.10      325.42      6.64 o 
  -2   7   5       29.79       32.45      2.93 o 
  -1   7   5     2243.00     2357.47     33.47 o 
   0   7   5        7.93       10.15      2.04 o 
   1   7   5      770.35      778.52     10.83 o 
   2   7   5       11.32       19.26      2.17 o 
   3   7   5        3.72        1.26      2.47 o 
   4   7   5       73.18       79.49      6.44 o 
   5   7   5     1091.77     1102.74     23.50 o 
   6   7   5        0.54        2.51      4.89 o 
   7   7   5     1107.66     1053.92     22.11 o 
   8   7   5        1.04       -0.17      5.31 o 
   9   7   5        9.62       -3.56     19.92 o 
  -9   8   5       10.40       18.61      8.38 o 
  -8   8   5       59.72       66.15      9.94 o 
  -7   8   5      198.18      219.60      9.63 o 
  -6   8   5      195.90      209.66     11.33 o 
  -5   8   5       72.63       67.08      7.49 o 
  -4   8   5      127.91      151.22      5.62 o 
  -3   8   5        0.03        3.45      2.02 o 
  -2   8   5       67.11       36.42      3.58 o 
  -1   8   5      120.22       99.55      5.51 o 
   0   8   5      449.04      545.49     10.00 o 
   1   8   5      385.82      380.78      6.84 o 
   2   8   5      629.37      651.53      9.05 o 
   3   8   5        0.02       -5.13      3.42 o 
   4   8   5      325.72      318.32     11.36 o 
   5   8   5      365.70      361.30     12.70 o 
   6   8   5       86.25       81.21      7.94 o 
   7   8   5      187.40      182.62      9.93 o 
   8   8   5      169.27      179.52     10.50 o 
  -9   9   5       65.50       34.29     10.35 o 
  -8   9   5      472.33      465.64     19.81 o 
  -7   9   5        1.35       19.69     10.77 o 
  -6   9   5     1353.96     1371.24     24.83 o 
  -5   9   5       10.65        9.57      4.03 o 
  -4   9   5       25.08       13.89      3.39 o 
  -3   9   5       56.85       63.89      3.77 o 
  -2   9   5     1157.04     1149.26     19.05 o 
  -1   9   5        4.77        5.11      3.12 o 
   0   9   5     1479.07     1364.95     19.80 o 
   1   9   5      226.23      201.73      5.87 o 
   2   9   5       78.94       77.96      4.87 o 
   3   9   5        7.82        5.61      4.29 o 
   4   9   5      415.74      351.01     16.32 o 
   5   9   5       15.66        7.18      5.24 o 
   6   9   5      361.05      351.39     13.52 o 
   7   9   5        7.99       10.57      6.21 o 
   8   9   5        0.04       -6.67      5.46 o 
  -9  10   5      749.94      727.48     26.54 o 
  -8  10   5       97.86      118.79     18.91 o 
  -7  10   5      900.39      986.38     21.14 o 
  -6  10   5        9.88       14.44      4.90 o 
  -5  10   5      409.21      399.71     10.34 o 
  -4  10   5      128.10      133.02      7.48 o 
  -3  10   5      466.66      462.64     11.57 o 
  -2  10   5       60.01       68.18      4.76 o 
  -1  10   5      100.59      112.04      6.50 o 
   0  10   5        9.44        9.81      3.00 o 
   1  10   5      236.44      269.96      8.14 o 
   2  10   5        3.04        2.18      4.10 o 
   3  10   5      770.13      798.41     19.10 o 
   4  10   5       21.76       21.17      5.60 o 
   5  10   5       11.89        1.99      4.95 o 
   6  10   5        0.47        5.13      5.47 o 
   7  10   5      405.35      379.95     15.08 o 
   8  10   5        0.82        3.70      6.23 o 
  -8  11   5       81.86       85.30     15.17 o 
  -7  11   5       33.67       42.89      9.17 o 
  -6  11   5      310.85      344.27     12.04 o 
  -5  11   5       42.72       57.27      5.29 o 
  -4  11   5      425.73      430.86     10.70 o 
  -3  11   5      335.00      320.40     10.04 o 
  -2  11   5       36.00       38.64      7.64 o 
  -1  11   5      296.20      262.29      9.64 o 
   0  11   5      333.41      342.77      9.85 o 
   1  11   5      648.33      583.65     12.86 o 
   2  11   5       54.07       61.43      6.70 o 
   3  11   5       33.85       18.67      5.36 o 
   4  11   5      182.13      177.87     10.13 o 
   5  11   5       24.49       16.58      5.97 o 
   6  11   5      350.31      297.96     13.46 o 
   7  11   5       59.13       55.47      8.94 o 
  -8  12   5      476.35      527.28     22.69 o 
  -7  12   5       22.29       17.67      8.40 o 
  -6  12   5        1.11       -0.40      4.88 o 
  -5  12   5        9.06        6.12      5.71 o 
  -4  12   5       76.36      103.64      6.42 o 
  -3  12   5       11.68       17.58      5.68 o 
  -2  12   5     3548.26     3450.24     56.03 o 
  -1  12   5      117.38      122.35      8.41 o 
   0  12   5     1559.01     1481.00     30.49 o 
   1  12   5       57.26       42.07      5.48 o 
   2  12   5     2091.53     1776.13     39.31 o 
   3  12   5      138.54      116.19      8.70 o 
   4  12   5      708.83      598.20     17.64 o 
   5  12   5       50.07       52.93      8.90 o 
   6  12   5       22.58       26.92      8.21 o 
   7  12   5      178.97      192.46     12.75 o 
  -7  13   5       29.55       34.12      9.65 o 
  -6  13   5       15.07       41.65      8.98 o 
  -5  13   5      116.55      127.19      9.22 o 
  -4  13   5       49.14       57.58      6.19 o 
  -3  13   5       18.89       18.05      4.91 o 
  -2  13   5       47.98       42.08      7.06 o 
  -1  13   5      352.80      381.17     14.44 o 
   0  13   5      313.99      312.51     13.75 o 
   1  13   5      759.29      666.48     28.95 o 
   2  13   5       14.93        8.20      5.49 o 
   3  13   5       20.19       16.76      6.16 o 
   4  13   5       80.80       55.18      7.73 o 
   5  13   5      153.62      148.27     10.78 o 
   6  13   5       13.28       13.03      9.78 o 
  -7  14   5       43.89       68.12     11.49 o 
  -6  14   5        1.06       -3.57      7.70 o 
  -5  14   5      241.81      211.26     12.81 o 
  -4  14   5       88.75      103.52      7.73 o 
  -3  14   5      319.28      349.37     11.54 o 
  -2  14   5      142.47      143.74     10.59 o 
  -1  14   5       77.77       81.00     10.42 o 
   0  14   5       12.42       15.84      5.20 o 
   1  14   5        2.47        4.12      5.95 o 
   2  14   5      239.81      207.81     15.64 o 
   3  14   5       17.83       35.16      7.11 o 
   4  14   5      206.46      163.03     11.18 o 
   5  14   5       39.52       37.48      7.88 o 
   6  14   5       64.48       63.72      9.47 o 
  -6  15   5      710.39      703.79     25.88 o 
  -5  15   5       44.08       40.53      8.05 o 
  -4  15   5      489.03      483.63     16.60 o 
  -3  15   5       34.17       41.26      6.91 o 
  -2  15   5      176.65      182.06     12.18 o 
  -1  15   5       29.94       49.05      7.80 o 
   0  15   5      718.11      722.66     27.37 o 
   1  15   5       39.00       41.15      9.80 o 
   2  15   5       60.34       78.21      9.64 o 
   3  15   5        1.73       -1.83      5.74 o 
   4  15   5      173.69      180.52     12.07 o 
   5  15   5       67.39       70.65      9.78 o 
  -5  16   5       37.84       47.79     10.07 o 
  -4  16   5        0.04        2.53      7.77 o 
  -3  16   5      463.14      478.14     17.63 o 
  -2  16   5      117.22      109.06      9.20 o 
  -1  16   5      143.95      152.01     11.42 o 
   0  16   5      149.04      162.98     15.76 o 
   1  16   5       82.85       84.78     12.45 o 
   2  16   5        9.26        1.48      7.03 o 
   3  16   5      157.73      197.24     18.38 o 
   4  16   5        0.45       -2.60      6.99 o 
  -4  17   5        0.01        4.85      8.37 o 
  -3  17   5       50.93       62.39     10.31 o 
  -2  17   5       14.64       26.04      7.19 o 
  -1  17   5      131.46      121.56     19.01 o 
   0  17   5       52.77       55.10     22.24 o 
   1  17   5       33.32       53.55     15.30 o 
   2  17   5        2.11       -0.49      8.68 o 
   3  17   5      109.08       98.96     11.89 o 
  -2  18   5      174.93      172.14     11.77 o 
  -1  18   5       64.05       77.73     13.14 o 
   0  18   5       49.51       62.32     18.39 o 
   1  18   5        4.16       10.43      9.78 o 
 -10   0   6       16.33       46.70     15.38 o 
  -8   0   6      264.93      249.68     14.31 o 
  -6   0   6       15.61       16.00      6.84 o 
  -4   0   6       13.66        8.39      2.80 o 
  -2   0   6     7231.35     7469.15    143.93 o 
   0   0   6     1633.45     1617.70     28.33 o 
   2   0   6     1890.38     1985.59     35.48 o 
   4   0   6      113.18      107.06     12.34 o 
   6   0   6      172.37      164.35     18.88 o 
   8   0   6       35.57       44.91     15.43 o 
 -10   1   6      106.27      138.67     13.29 o 
  -9   1   6      694.08      717.22     22.95 o 
  -8   1   6       91.15       95.20      7.26 o 
  -7   1   6      330.56      295.29     10.22 o 
  -6   1   6       99.45       83.13      5.50 o 
  -5   1   6      909.51      922.84     15.31 o 
  -4   1   6      157.67      155.14      5.13 o 
  -3   1   6      504.60      565.50     11.70 o 
  -2   1   6       92.34      102.22      6.71 o 
  -1   1   6      610.67      532.08     10.01 o 
   0   1   6      204.87      217.07      7.37 o 
   1   1   6     5769.63     5672.60     71.94 o 
   2   1   6      192.86      164.04      7.03 o 
   3   1   6      197.37      205.68      5.95 o 
   4   1   6        4.00        1.07      2.32 o 
   5   1   6       11.96        8.39      4.21 o 
   6   1   6       80.23       83.85     11.01 o 
   7   1   6       23.03       17.77      8.53 o 
   8   1   6        1.00        7.78      8.46 o 
   9   1   6       19.20       13.35      9.82 o 
 -10   2   6       29.30       10.18      9.63 o 
  -9   2   6      671.50      718.59     20.98 o 
  -8   2   6      268.81      269.13      9.51 o 
  -7   2   6     1499.93     1587.45     28.59 o 
  -6   2   6       15.36        7.29      3.44 o 
  -5   2   6     1438.77     1601.94     26.51 o 
  -4   2   6        8.67       12.04      2.32 o 
  -3   2   6     1877.57     1951.06     30.07 o 
  -2   2   6        6.21        7.05      2.61 o 
  -1   2   6       50.93       87.13      3.18 o 
   0   2   6      256.01      233.78      5.58 o 
   1   2   6       44.11       37.96      4.94 o 
   2   2   6      108.92      114.84      5.40 o 
   3   2   6     1259.78     1265.51     19.24 o 
   4   2   6      401.16      378.96      8.50 o 
   5   2   6      237.85      233.56      7.99 o 
   6   2   6      310.78      293.15     12.74 o 
   7   2   6       57.34       67.26     10.79 o 
   8   2   6      122.46      130.12     14.18 o 
   9   2   6      239.03      268.68     19.87 o 
 -10   3   6       16.19       14.84     10.04 o 
  -9   3   6      133.37      120.13     12.62 o 
  -8   3   6     1036.11     1078.09     23.74 o 
  -7   3   6       70.85       66.38      6.62 o 
  -6   3   6     1200.94     1266.37     23.80 o 
  -5   3   6       61.31       50.75      3.93 o 
  -4   3   6       45.76       43.50      2.93 o 
  -3   3   6        0.02       -0.41      1.46 o 
  -2   3   6      847.87      941.44     14.12 o 
  -1   3   6       73.57       79.26      3.18 o 
   0   3   6      675.36      640.89     10.73 o 
   1   3   6      575.52      532.01      9.63 o 
   2   3   6        9.42        7.31      3.18 o 
   3   3   6       35.13       40.06      6.54 o 
   4   3   6      430.10      463.57     10.88 o 
   5   3   6       56.19       57.40      5.03 o 
   6   3   6      435.20      394.80     12.26 o 
   7   3   6      365.47      330.57     18.67 o 
   8   3   6       26.63       30.70      9.77 o 
   9   3   6      146.67      128.31     15.24 o 
 -10   4   6       37.91       23.11     10.80 o 
  -9   4   6       24.74       24.80      7.52 o 
  -8   4   6        0.51        2.54      4.38 o 
  -7   4   6      141.13      137.13      7.23 o 
  -6   4   6     1491.48     1545.92     22.82 o 
  -5   4   6        9.72        7.68      2.51 o 
  -4   4   6      818.01      913.14     13.50 o 
  -3   4   6      986.79      996.43     12.93 o 
  -2   4   6      669.08      673.64     11.68 o 
  -1   4   6      353.41      340.29      7.30 o 
   0   4   6       63.22       53.56      3.08 o 
   1   4   6      785.02      764.92     12.54 o 
   2   4   6      105.95      120.92      4.67 o 
   3   4   6      139.84      137.23      6.54 o 
   4   4   6      894.04      834.62     16.02 o 
   5   4   6        2.72        3.83      3.51 o 
   6   4   6      478.19      467.18     12.58 o 
   7   4   6      246.96      244.27     14.00 o 
   8   4   6       70.17       43.80     10.75 o 
   9   4   6      468.65      488.57     25.24 o 
 -10   5   6        0.01        0.76      9.54 o 
  -9   5   6      873.56      912.41     25.33 o 
  -8   5   6      444.20      438.29     17.27 o 
  -7   5   6      305.59      332.73     10.33 o 
  -6   5   6      104.41      107.44      6.21 o 
  -5   5   6     3246.92     3352.67     41.83 o 
  -4   5   6        0.81        0.38      1.88 o 
  -3   5   6      330.80      330.20      6.24 o 
  -2   5   6        0.38       -2.00      2.05 o 
  -1   5   6     3194.51     3339.55     43.66 o 
   0   5   6        6.87        2.97      2.24 o 
   1   5   6        9.33        3.74      2.20 o 
   2   5   6       11.76       10.54      2.41 o 
   3   5   6      385.26      409.87     11.20 o 
   4   5   6      261.60      261.15      9.60 o 
   5   5   6        3.11       11.30      4.29 o 
   6   5   6      286.42      258.12     10.13 o 
   7   5   6     1577.09     1576.39     28.32 o 
   8   5   6      126.58      139.39     14.89 o 
   9   5   6      163.71      174.57     17.35 o 
 -10   6   6        2.58       -8.99      9.40 o 
  -9   6   6      170.78      160.84     13.14 o 
  -8   6   6     1157.01     1169.92     31.52 o 
  -7   6   6      201.65      216.66      9.08 o 
  -6   6   6     1862.45     1870.54     26.90 o 
  -5   6   6       11.42       13.24      3.52 o 
  -4   6   6      447.53      437.41     10.37 o 
  -3   6   6     1260.76     1231.21     17.46 o 
  -2   6   6      311.55      264.55      6.38 o 
  -1   6   6     2006.46     1960.48     23.63 o 
   0   6   6      363.80      407.30      7.80 o 
   1   6   6       48.58       51.96      3.24 o 
   2   6   6      112.92      116.48      6.06 o 
   3   6   6      336.27      305.57      8.05 o 
   4   6   6       21.75       25.63      5.83 o 
   5   6   6       40.70       46.11      5.96 o 
   6   6   6      112.48      104.18      7.33 o 
   7   6   6        5.02        1.16      4.68 o 
   8   6   6       28.16       28.11      8.72 o 
 -10   7   6       74.40       82.91     11.47 o 
  -9   7   6        8.74        7.24      7.38 o 
  -8   7   6       61.38       76.45     10.10 o 
  -7   7   6       86.84       89.92      6.73 o 
  -6   7   6      135.52      149.39      7.45 o 
  -5   7   6       75.83       73.13      4.25 o 
  -4   7   6      756.57      693.48     11.06 o 
  -3   7   6       60.79       65.10      3.89 o 
  -2   7   6      773.41      757.14     13.62 o 
  -1   7   6      313.59      312.68      7.16 o 
   0   7   6     1503.45     1438.37     19.70 o 
   1   7   6       60.52       66.76      3.15 o 
   2   7   6      819.46      769.01     11.90 o 
   3   7   6       24.64       24.36      3.49 o 
   4   7   6        2.72        7.02      4.45 o 
   5   7   6      815.67      786.71     19.17 o 
   6   7   6       70.18       84.20      7.19 o 
   7   7   6       75.43       65.54      7.18 o 
   8   7   6       75.48       98.67     12.74 o 
  -9   8   6      439.22      464.86     20.23 o 
  -8   8   6      110.77       94.96     10.90 o 
  -7   8   6       15.12       13.02      6.67 o 
  -6   8   6        1.47        2.19      4.05 o 
  -5   8   6       67.45       89.71      6.13 o 
  -4   8   6        2.21       -3.36      2.24 o 
  -3   8   6     1687.93     1634.76     22.71 o 
  -2   8   6      324.09      294.23      8.01 o 
  -1   8   6     1943.25     1905.56     30.26 o 
   0   8   6        7.17       12.39      2.25 o 
   1   8   6      127.24      112.79      4.03 o 
   2   8   6       33.19       27.08      3.16 o 
   3   8   6     1403.46     1353.22     26.30 o 
   4   8   6      109.38      116.45      7.99 o 
   5   8   6      323.70      369.35     13.16 o 
   6   8   6       47.63       42.82      6.89 o 
   7   8   6      308.45      298.89     11.99 o 
   8   8   6       22.25       24.68      6.61 o 
  -9   9   6        0.43       -5.28      7.46 o 
  -8   9   6       50.17       43.81      9.42 o 
  -7   9   6     1091.46     1045.36     29.77 o 
  -6   9   6      724.00      721.95     16.37 o 
  -5   9   6      821.67      818.01     16.86 o 
  -4   9   6       52.93       50.58      4.44 o 
  -3   9   6       32.08       24.23      3.41 o 
  -2   9   6       75.46       74.18      4.84 o 
  -1   9   6      309.38      295.05     10.86 o 
   0   9   6       10.35       13.44      2.89 o 
   1   9   6      805.89      742.42     12.51 o 
   2   9   6       19.70        5.89      5.86 o 
   3   9   6      127.01      123.47      8.01 o 
   4   9   6       23.84       14.09      6.80 o 
   5   9   6      258.22      233.41     11.15 o 
   6   9   6        1.13        3.46      5.44 o 
   7   9   6      187.61      177.57     10.38 o 
   8   9   6       22.93       28.99      7.16 o 
  -9  10   6       54.98       76.54     20.01 o 
  -8  10   6      103.58      131.55     20.39 o 
  -7  10   6       23.44       64.63     21.67 o 
  -6  10   6        1.78       -0.14      4.38 o 
  -5  10   6        0.69        3.28      3.58 o 
  -4  10   6       71.46       51.94      5.34 o 
  -3  10   6      113.02      122.24      6.68 o 
  -2  10   6       31.49       34.30      5.28 o 
  -1  10   6        1.00       -4.94      3.29 o 
   0  10   6     1039.41     1034.79     16.58 o 
   1  10   6      113.89      109.54      8.49 o 
   2  10   6      209.68      197.74     10.54 o 
   3  10   6        7.22        6.84      4.99 o 
   4  10   6      750.57      646.67     17.68 o 
   5  10   6        0.79        1.81      5.19 o 
   6  10   6      181.29      192.86     11.60 o 
   7  10   6       97.74      101.84      9.82 o 
  -8  11   6      196.37      212.21     17.87 o 
  -7  11   6        0.43       -3.35      7.06 o 
  -6  11   6       13.22       10.67      6.18 o 
  -5  11   6        5.56       12.49      4.14 o 
  -4  11   6       51.69       57.43      5.81 o 
  -3  11   6      684.02      635.01     14.49 o 
  -2  11   6      519.91      448.29     11.03 o 
  -1  11   6       54.62       61.84      9.09 o 
   0  11   6       39.51       32.76      4.57 o 
   1  11   6     2112.93     1925.57     35.91 o 
   2  11   6      668.00      575.40     18.14 o 
   3  11   6      472.98      377.99     14.60 o 
   4  11   6        6.03        7.81      5.44 o 
   5  11   6        2.27        1.17      6.66 o 
   6  11   6      328.43      305.75     13.85 o 
   7  11   6       93.85      108.36     14.03 o 
  -8  12   6       12.27       50.70     14.75 o 
  -7  12   6     1034.55      987.46     30.53 o 
  -6  12   6       61.09       59.36     10.10 o 
  -5  12   6       81.78       84.53      6.19 o 
  -4  12   6       10.91        9.41      4.42 o 
  -3  12   6      825.71      853.07     17.85 o 
  -2  12   6       12.37       17.32      9.29 o 
  -1  12   6      501.93      491.68     16.08 o 
   0  12   6       48.52       49.33      5.83 o 
   1  12   6       88.49       75.58      8.30 o 
   2  12   6        1.43        3.87      5.56 o 
   3  12   6      336.32      328.15     12.87 o 
   4  12   6       18.62       20.78      6.29 o 
   5  12   6      192.63      205.63     11.96 o 
   6  12   6       41.31       38.36      7.77 o 
  -7  13   6        0.98        7.52      8.78 o 
  -6  13   6      250.02      222.90     15.44 o 
  -5  13   6       68.93       68.90      8.27 o 
  -4  13   6      152.44      176.20      9.07 o 
  -3  13   6        6.69        3.80      4.33 o 
  -2  13   6      210.85      212.89      9.96 o 
  -1  13   6      366.59      377.12     14.60 o 
   0  13   6       39.70       66.08      7.13 o 
   1  13   6       72.27       66.07      8.31 o 
   2  13   6        1.63       10.27      6.30 o 
   3  13   6       39.53       27.92      6.79 o 
   4  13   6      126.09      107.41     11.53 o 
   5  13   6       46.61       33.83      7.60 o 
   6  13   6      822.99      834.95     32.91 o 
  -7  14   6      168.67      177.04     20.86 o 
  -6  14   6       26.73       27.39      9.37 o 
  -5  14   6        3.92        0.59      5.94 o 
  -4  14   6      103.34      118.36     10.36 o 
  -3  14   6      333.48      367.27     20.41 o 
  -2  14   6      310.29      331.15     14.57 o 
  -1  14   6       98.43      105.21      9.38 o 
   0  14   6      210.25      202.34     15.15 o 
   1  14   6       31.49       25.29      7.20 o 
   2  14   6      113.91      118.40     10.47 o 
   3  14   6      214.16      223.49     13.76 o 
   4  14   6      176.99      179.75     11.71 o 
   5  14   6       68.60       70.28      9.30 o 
  -6  15   6      119.54      169.16     14.77 o 
  -5  15   6      138.18      123.54     15.01 o 
  -4  15   6       11.11        9.82      6.35 o 
  -3  15   6      199.86      199.25     11.16 o 
  -2  15   6        2.17        8.97      6.41 o 
  -1  15   6      135.06      148.20     11.05 o 
   0  15   6       67.46       91.13     18.48 o 
   1  15   6      677.63      619.32     31.74 o 
   2  15   6       52.52       39.91      8.64 o 
   3  15   6      362.29      331.80     16.51 o 
   4  15   6        2.71       -0.17      7.01 o 
  -5  16   6       47.72       74.03     13.93 o 
  -4  16   6      151.79      164.47     13.47 o 
  -3  16   6       54.29       57.28      8.06 o 
  -2  16   6       17.27       17.45      7.35 o 
  -1  16   6        6.30        6.66      8.60 o 
   0  16   6       13.45       22.24     13.04 o 
   1  16   6      147.42      167.86     17.15 o 
   2  16   6       71.74       65.59      9.97 o 
   3  16   6       10.72       -5.30      6.94 o 
   4  16   6      255.29      262.42     25.31 o 
  -4  17   6      659.82      761.76     49.95 o 
  -3  17   6       22.98       22.25      8.83 o 
  -2  17   6       93.94      101.32      9.66 o 
  -1  17   6      109.19       96.25     13.48 o 
   0  17   6       83.99       91.32     13.33 o 
   1  17   6       15.98       17.70     10.07 o 
   2  17   6        8.87        0.60      7.77 o 
  -1  18   6      414.03      442.41     23.74 o 
  -9   0   7      139.18      152.77     20.54 o 
  -7   0   7     3696.93     3680.52     80.35 o 
  -5   0   7       10.61        6.87      4.06 o 
  -3   0   7      716.98      678.86     21.85 o 
  -1   0   7      342.75      448.99      8.65 o 
   1   0   7     2664.68     2798.98     48.52 o 
   3   0   7     1180.97     1047.17     40.30 o 
   5   0   7      800.09      928.43     40.88 o 
   7   0   7     1072.37     1003.01     48.19 o 
   9   0   7        8.26       33.90     15.98 o 
 -10   1   7      209.30      225.59     14.47 o 
  -9   1   7      297.73      317.88     16.52 o 
  -8   1   7     1014.38      911.01     30.81 o 
  -7   1   7       21.19       19.79      4.56 o 
  -6   1   7      237.83      237.11      8.25 o 
  -5   1   7      345.43      327.44      7.17 o 
  -4   1   7      165.14      125.35      4.49 o 
  -3   1   7       22.19       27.42      3.49 o 
  -2   1   7      179.07      181.80      5.01 o 
  -1   1   7      872.25      812.80     10.40 o 
   0   1   7     1080.47     1241.18     18.59 o 
   1   1   7     2756.53     2669.93     36.13 o 
   2   1   7       45.28       21.08      2.83 o 
   3   1   7      830.61      844.60     14.42 o 
   4   1   7      354.08      366.86      9.45 o 
   5   1   7        0.33        2.13      3.85 o 
   6   1   7     1448.04     1420.39     43.23 o 
   7   1   7       47.37       24.87     13.76 o 
   8   1   7       12.80        3.94      8.70 o 
   9   1   7      341.82      383.17     22.70 o 
 -10   2   7      181.86      192.97     39.07 o 
  -9   2   7      149.07      169.19     12.48 o 
  -8   2   7      289.03      290.55     11.87 o 
  -7   2   7       86.03       84.10      6.33 o 
  -6   2   7      570.36      588.32     13.41 o 
  -5   2   7       39.15       55.16      5.59 o 
  -4   2   7      116.68      145.07      4.84 o 
  -3   2   7      159.17      159.88      6.30 o 
  -2   2   7     4646.92     4889.41     68.63 o 
  -1   2   7      196.07      169.08      4.72 o 
   0   2   7     2813.48     2804.81     33.51 o 
   1   2   7       35.93       35.24      4.71 o 
   2   2   7      450.41      481.66     11.08 o 
   3   2   7      296.34      289.24      7.21 o 
   4   2   7      533.09      491.47     12.72 o 
   5   2   7        1.19        3.01      3.81 o 
   6   2   7      457.74      392.55     19.44 o 
   7   2   7      118.74      118.98     13.43 o 
   8   2   7       22.62       10.36      9.06 o 
   9   2   7        1.09        1.70     10.77 o 
 -10   3   7       86.21       53.10     12.79 o 
  -9   3   7       48.57       54.65      9.11 o 
  -8   3   7       77.43       78.87      7.55 o 
  -7   3   7      212.17      181.22     10.34 o 
  -6   3   7      106.13      117.89      6.28 o 
  -5   3   7     1344.88     1338.20     23.03 o 
  -4   3   7       45.73       57.67      3.42 o 
  -3   3   7     2509.96     2606.43     39.16 o 
  -2   3   7       99.11       98.06      5.00 o 
  -1   3   7      123.56      143.67      4.96 o 
   0   3   7       16.07       13.56      2.65 o 
   1   3   7     5064.78     5052.69     63.92 o 
   2   3   7        2.87       -3.48      2.32 o 
   3   3   7      688.64      744.04     13.05 o 
   4   3   7      419.18      400.26     11.56 o 
   5   3   7      669.43      682.71     16.51 o 
   6   3   7       39.41       52.00      8.81 o 
   7   3   7      617.59      629.38     26.10 o 
   8   3   7       28.83       29.62     17.96 o 
   9   3   7       51.22       60.90     12.80 o 
 -10   4   7      120.13      106.59     15.06 o 
  -9   4   7       58.34       42.35     11.21 o 
  -8   4   7        1.72       -0.37      5.08 o 
  -7   4   7        0.56       -2.55      5.49 o 
  -6   4   7      562.40      523.22     13.34 o 
  -5   4   7      222.56      219.41      6.17 o 
  -4   4   7      240.48      267.21      5.73 o 
  -3   4   7      356.67      353.99      7.34 o 
  -2   4   7      223.41      203.61      6.77 o 
  -1   4   7      984.10      937.68     13.42 o 
   0   4   7      600.62      559.39     10.33 o 
   1   4   7       20.37       25.21      2.93 o 
   2   4   7        0.08       -2.74      2.40 o 
   3   4   7      352.68      320.44      9.83 o 
   4   4   7     1405.56     1350.64     25.32 o 
   5   4   7      222.19      221.57      8.64 o 
   6   4   7      879.26      846.76     17.96 o 
   7   4   7       51.24       46.16     10.46 o 
   8   4   7        2.83        9.59      8.94 o 
   9   4   7      351.59      344.59     22.05 o 
 -10   5   7       80.53       56.57     13.35 o 
  -9   5   7        4.57       -6.00     15.07 o 
  -8   5   7      206.16      198.75     13.37 o 
  -7   5   7        9.13        9.15      5.01 o 
  -6   5   7      106.70       97.59      5.93 o 
  -5   5   7       12.41       16.07      3.86 o 
  -4   5   7     4293.48     4551.12     53.80 o 
  -3   5   7       19.99       20.66      4.00 o 
  -2   5   7     1710.56     1781.02     25.46 o 
  -1   5   7       18.46       20.14      2.96 o 
   0   5   7     1454.36     1402.64     20.69 o 
   1   5   7      134.03      136.61      5.03 o 
   2   5   7        9.39       -1.63      2.30 o 
   3   5   7      154.73      153.47      8.65 o 
   4   5   7     1048.72     1039.95     21.37 o 
   5   5   7      882.50      824.18     17.25 o 
   6   5   7      362.31      357.74     11.55 o 
   7   5   7        5.62        9.58      6.92 o 
   8   5   7      391.08      399.63     22.50 o 
 -10   6   7        2.81       -5.82      9.78 o 
  -9   6   7      127.83      125.27     12.17 o 
  -8   6   7      272.39      302.89     15.58 o 
  -7   6   7       45.18       42.09      7.77 o 
  -6   6   7      104.60      101.60      6.39 o 
  -5   6   7      271.92      250.67      7.09 o 
  -4   6   7        2.85        2.42      2.23 o 
  -3   6   7      982.88      986.96     13.95 o 
  -2   6   7       74.08       72.19      4.25 o 
  -1   6   7     1811.60     1791.46     21.91 o 
   0   6   7       42.85       57.48      3.51 o 
   1   6   7     1370.07     1420.46     19.46 o 
   2   6   7        7.01        2.95      2.57 o 
   3   6   7      144.81      150.26      6.73 o 
   4   6   7       38.94       36.24      4.37 o 
   5   6   7      907.23      833.25     17.77 o 
   6   6   7      324.25      321.13     11.33 o 
   7   6   7      103.48      106.28      8.15 o 
   8   6   7       65.25       64.31     10.48 o 
 -10   7   7       26.27       26.75     12.31 o 
  -9   7   7      177.26      193.87     14.63 o 
  -8   7   7       61.49       70.68      9.71 o 
  -7   7   7       72.39       95.80     10.84 o 
  -6   7   7       12.77        4.83      5.82 o 
  -5   7   7      160.36      159.70      5.63 o 
  -4   7   7      181.86      171.92      6.95 o 
  -3   7   7       25.89       46.41      4.27 o 
  -2   7   7      209.09      212.14      6.13 o 
  -1   7   7      682.78      713.84     11.18 o 
   0   7   7      292.24      262.58      6.57 o 
   1   7   7      989.34      963.91     14.55 o 
   2   7   7       75.68       67.28      6.17 o 
   3   7   7      111.70      109.38      6.95 o 
   4   7   7      554.69      516.59     14.65 o 
   5   7   7      298.83      294.69     11.82 o 
   6   7   7        8.04        3.83      4.90 o 
   7   7   7      515.83      536.81     15.62 o 
   8   7   7      308.92      312.99     17.91 o 
  -9   8   7       12.97       15.95     13.79 o 
  -8   8   7      397.42      410.35     18.42 o 
  -7   8   7      129.20      115.04     12.06 o 
  -6   8   7     1053.78     1028.50     28.29 o 
  -5   8   7        2.26        0.69      3.52 o 
  -4   8   7        3.63       -0.53      2.36 o 
  -3   8   7      349.00      322.43     14.15 o 
  -2   8   7      801.79      786.34     20.47 o 
  -1   8   7      109.06      111.27      4.63 o 
   0   8   7     2293.11     2223.75     29.02 o 
   1   8   7      105.72      116.58      4.74 o 
   2   8   7        9.44       14.51      3.21 o 
   3   8   7       29.22       33.33      6.16 o 
   4   8   7     3150.76     2896.14     49.07 o 
   5   8   7      132.14      133.56     19.58 o 
   6   8   7     1061.19     1019.78     26.47 o 
   7   8   7        6.63        1.82      5.52 o 
   8   8   7       55.67       50.51     13.42 o 
  -9   9   7      248.34      229.92     16.44 o 
  -8   9   7       43.24       45.39      9.80 o 
  -7   9   7       14.55       22.60      9.76 o 
  -6   9   7      235.15      235.54     14.27 o 
  -5   9   7      625.22      618.15     15.26 o 
  -4   9   7      185.89      188.46      6.58 o 
  -3   9   7      154.64      128.61      5.74 o 
  -2   9   7        5.66        3.97      3.13 o 
  -1   9   7      179.26      181.77      7.05 o 
   0   9   7       44.39       51.09      3.90 o 
   1   9   7      566.12      485.08      9.96 o 
   2   9   7      127.84      128.23      8.95 o 
   3   9   7      153.00      148.99     11.70 o 
   4   9   7        0.30        0.69      4.99 o 
   5   9   7       88.59       77.54      8.02 o 
   6   9   7      147.18      148.62     10.47 o 
   7   9   7      678.99      635.90     17.71 o 
  -9  10   7       93.08       88.16     12.39 o 
  -8  10   7       88.99       89.09     11.82 o 
  -7  10   7      365.01      387.49     18.04 o 
  -6  10   7        0.99       -8.35      5.56 o 
  -5  10   7      289.34      257.40      8.59 o 
  -4  10   7       20.00       13.15      4.46 o 
  -3  10   7       31.13       44.82      7.24 o 
  -2  10   7        0.00       -2.24      3.22 o 
  -1  10   7        2.82       -1.42      4.20 o 
   0  10   7       17.21       12.36      2.97 o 
   1  10   7       46.08       46.25      5.21 o 
   2  10   7        2.09       -1.91      4.54 o 
   3  10   7      374.05      373.58     14.65 o 
   4  10   7       54.53       57.76      8.30 o 
   5  10   7       78.86       85.60      8.55 o 
   6  10   7       40.35       36.32      7.20 o 
   7  10   7      107.71      114.92      9.50 o 
  -8  11   7      390.12      408.87     35.01 o 
  -7  11   7       12.97       20.96      8.62 o 
  -6  11   7       15.75       10.21      5.65 o 
  -5  11   7      163.34      183.02     10.45 o 
  -4  11   7        0.11       -3.03      3.84 o 
  -3  11   7      513.36      493.76     13.42 o 
  -2  11   7      520.89      484.96     12.38 o 
  -1  11   7      136.63      145.40      7.84 o 
   0  11   7     1101.59      911.81     23.03 o 
   1  11   7      402.62      388.92     15.12 o 
   2  11   7      422.35      420.60     19.55 o 
   3  11   7      282.80      250.75     12.78 o 
   4  11   7       44.20       45.36      7.19 o 
   5  11   7        4.29        2.48      5.74 o 
   6  11   7       33.94       26.81      7.41 o 
   7  11   7       87.71       82.87     10.04 o 
  -8  12   7       38.43       27.39      9.69 o 
  -7  12   7      175.19      221.24     19.97 o 
  -6  12   7      134.77      125.98     12.20 o 
  -5  12   7        2.26        0.87      5.16 o 
  -4  12   7       11.57        6.93      4.62 o 
  -3  12   7        0.35       -5.78      3.85 o 
  -2  12   7       63.13       63.59      6.51 o 
  -1  12   7       13.52       13.93      5.40 o 
   0  12   7      108.71       94.01      6.34 o 
   1  12   7       35.28       28.88      6.70 o 
   2  12   7       96.01       96.97      9.40 o 
   3  12   7       76.70       59.86      8.37 o 
   4  12   7        0.08        4.97      6.28 o 
   5  12   7       92.70       74.58      8.86 o 
   6  12   7        4.96        8.38      6.67 o 
  -7  13   7      127.52      104.45     12.81 o 
  -6  13   7      271.51      278.51     16.97 o 
  -5  13   7      466.03      439.55     15.50 o 
  -4  13   7       84.08       81.70      7.08 o 
  -3  13   7        2.20       -6.15      4.10 o 
  -2  13   7      230.40      226.74     12.15 o 
  -1  13   7     1804.77     1818.96     35.55 o 
   0  13   7      178.03      193.63     11.93 o 
   1  13   7      751.19      619.22     19.92 o 
   2  13   7      160.05      142.78     10.83 o 
   3  13   7       17.22       30.37      7.68 o 
   4  13   7       40.44       43.00     13.91 o 
   5  13   7        2.59        0.78      7.02 o 
   6  13   7        0.08       -3.71      6.71 o 
  -7  14   7      494.43      547.75     23.39 o 
  -6  14   7       14.52       19.00      9.38 o 
  -5  14   7       68.93       55.64     14.52 o 
  -4  14   7        2.37        4.21      5.00 o 
  -3  14   7      350.29      364.71     13.42 o 
  -2  14   7      180.16      185.80     13.86 o 
  -1  14   7     1082.20     1128.31     24.83 o 
   0  14   7       95.13       99.08     17.02 o 
   1  14   7        1.39       -1.28      5.92 o 
   2  14   7        0.31        5.40      6.71 o 
   3  14   7      371.26      321.37     15.66 o 
   4  14   7       20.84       26.27      8.29 o 
   5  14   7      410.18      439.76     19.37 o 
  -6  15   7        1.72       10.78      9.26 o 
  -5  15   7       51.81       46.36     14.63 o 
  -4  15   7      186.71      172.82     12.88 o 
  -3  15   7       35.08       37.26      7.00 o 
  -2  15   7      577.28      590.64     20.40 o 
  -1  15   7       61.45       53.59      8.36 o 
   0  15   7       14.10       13.63      8.70 o 
   1  15   7        4.79       18.70      9.29 o 
   2  15   7       54.81       57.38      9.48 o 
   3  15   7       28.57        8.79      7.63 o 
   4  15   7        9.70        1.57      8.12 o 
  -5  16   7       16.34       23.51     11.38 o 
  -4  16   7        2.67        1.85      9.60 o 
  -3  16   7       42.55       25.40      8.88 o 
  -2  16   7       62.35       55.29      9.32 o 
  -1  16   7       42.18       38.92     10.66 o 
   0  16   7       30.44       21.37      9.68 o 
   1  16   7      109.07      111.92     13.80 o 
   2  16   7        1.70        6.82      7.30 o 
   3  16   7        6.71        2.19      7.72 o 
  -3  17   7      314.50      340.12     17.07 o 
  -2  17   7       18.46        3.09     12.23 o 
  -1  17   7       13.92       17.97      9.90 o 
   0  17   7        0.16       -9.27     11.00 o 
   1  17   7       17.14        9.23      9.72 o 
   2  17   7       17.86        6.34     13.32 o 
 -10   0   8      257.64      284.22     19.41 o 
  -8   0   8       23.59        8.03     10.42 o 
  -6   0   8      231.29      193.17      8.66 o 
  -4   0   8      108.13      138.30      9.20 o 
  -2   0   8     5790.64     6314.31    124.16 o 
   0   0   8     1844.97     1761.11     27.23 o 
   2   0   8     8195.42     9071.90    178.56 o 
   4   0   8        3.67        6.72      3.98 o 
   6   0   8      306.99      326.45     25.90 o 
   8   0   8        0.03       -5.62     11.99 o 
 -10   1   8      143.00      145.05     12.66 o 
  -9   1   8       67.56       77.71     20.23 o 
  -8   1   8      168.22      156.57     13.95 o 
  -7   1   8       12.32       20.84      7.91 o 
  -6   1   8      453.06      464.32     12.03 o 
  -5   1   8      551.81      534.04      9.50 o 
  -4   1   8       49.66       41.80      4.25 o 
  -3   1   8       31.36       59.14      4.53 o 
  -2   1   8      212.24      243.28     15.43 o 
  -1   1   8     3360.27     3523.71     37.94 o 
   0   1   8      394.65      466.68      8.31 o 
   1   1   8      475.63      438.09     10.86 o 
   2   1   8     1540.11     1564.02     36.93 o 
   3   1   8      594.28      559.61     11.16 o 
   4   1   8       99.08      107.08      7.31 o 
   5   1   8        2.52        0.79     20.90 o 
   6   1   8        0.68        2.90      7.55 o 
   7   1   8     1042.56      981.17     33.94 o 
   8   1   8       38.60       38.87     10.94 o 
 -10   2   8       23.29       23.06      8.70 o 
  -9   2   8      117.13      109.29     11.12 o 
  -8   2   8       68.07       63.59     10.48 o 
  -7   2   8     1135.10     1099.97     33.65 o 
  -6   2   8       70.73       80.13      5.84 o 
  -5   2   8      826.58      825.36     14.42 o 
  -4   2   8       11.37        7.60      3.18 o 
  -3   2   8     1072.35     1077.00     19.36 o 
  -2   2   8     1987.16     1882.21     26.08 o 
  -1   2   8     2277.84     2212.54     24.94 o 
   0   2   8      250.48      240.58      5.72 o 
   1   2   8       10.07       26.57      3.15 o 
   2   2   8       31.42       29.36      3.91 o 
   3   2   8      903.58      955.36     16.08 o 
   4   2   8      173.73      157.84      7.82 o 
   5   2   8      618.90      640.67     17.95 o 
   6   2   8      150.26      141.20     13.39 o 
   7   2   8        2.06       13.76      9.07 o 
   8   2   8       86.74      104.98     34.20 o 
 -10   3   8       13.36       13.75     10.40 o 
  -9   3   8      224.04      220.22     14.08 o 
  -8   3   8      129.82      127.67     10.85 o 
  -7   3   8      213.31      207.71     10.81 o 
  -6   3   8      127.84      128.87     14.82 o 
  -5   3   8       47.80       43.81      3.65 o 
  -4   3   8      871.44      936.15     18.05 o 
  -3   3   8      681.33      679.78     14.06 o 
  -2   3   8     7030.30     7430.82     91.75 o 
  -1   3   8       35.55       28.59      3.24 o 
   0   3   8      740.89      828.31     13.75 o 
   1   3   8       33.45       25.45      2.81 o 
   2   3   8      707.28      659.89     12.66 o 
   3   3   8       49.45       38.95      3.29 o 
   4   3   8      501.72      496.13     13.43 o 
   5   3   8        5.81        5.16      4.16 o 
   6   3   8       33.22       37.28     11.80 o 
   7   3   8      309.39      311.29     18.90 o 
   8   3   8      289.25      315.11     20.74 o 
 -10   4   8       40.65       25.22     11.41 o 
  -9   4   8        4.00       -4.60     17.31 o 
  -8   4   8      306.13      315.15     24.28 o 
  -7   4   8        1.24       -9.53      6.35 o 
  -6   4   8      114.38      112.14      8.07 o 
  -5   4   8       70.45       61.56      6.73 o 
  -4   4   8       90.80       95.59      4.43 o 
  -3   4   8       19.20       19.31      3.48 o 
  -2   4   8      413.05      410.01      8.79 o 
  -1   4   8      495.36      442.08      8.24 o 
   0   4   8     3422.59     3419.36     45.01 o 
   1   4   8      390.07      374.04      8.44 o 
   2   4   8      671.53      650.10     11.30 o 
   3   4   8       95.86      114.77      6.71 o 
   4   4   8     2717.84     2653.85     43.49 o 
   5   4   8       16.59       12.51      4.84 o 
   6   4   8      414.55      371.27     12.97 o 
   7   4   8        7.42       13.99     14.19 o 
   8   4   8      105.13      109.35     14.29 o 
 -10   5   8        9.91        2.80     11.80 o 
  -9   5   8     1004.95      997.27     37.15 o 
  -8   5   8        0.02       -9.58      8.20 o 
  -7   5   8       21.19       22.47      7.71 o 
  -6   5   8        9.51       11.15      3.94 o 
  -5   5   8        9.41        2.54      3.58 o 
  -4   5   8        0.49        3.98      2.35 o 
  -3   5   8      381.38      349.87      7.94 o 
  -2   5   8        1.22        1.49      2.80 o 
  -1   5   8       55.55       45.40      3.67 o 
   0   5   8      244.26      260.16      6.99 o 
   1   5   8     1021.72     1064.71     17.11 o 
   2   5   8       33.18       24.57      3.42 o 
   3   5   8      135.32      147.75      6.97 o 
   4   5   8     1184.78     1120.10     22.93 o 
   5   5   8       69.48       81.82      7.25 o 
   6   5   8        0.00       -3.15      4.77 o 
   7   5   8      208.45      215.91     14.18 o 
   8   5   8      260.34      251.83     19.34 o 
 -10   6   8        2.42       -6.37     10.21 o 
  -9   6   8       13.43       12.94     10.23 o 
  -8   6   8       85.05       65.92     12.34 o 
  -7   6   8        2.22       -1.71      4.39 o 
  -6   6   8       51.81       57.80      5.21 o 
  -5   6   8     1036.86      985.32     18.42 o 
  -4   6   8      719.81      725.16     13.54 o 
  -3   6   8        1.06       -3.32      2.21 o 
  -2   6   8       43.98       51.81      4.05 o 
  -1   6   8      198.59      151.45      5.70 o 
   0   6   8        0.11       -0.43      3.58 o 
   1   6   8      348.39      376.90      8.86 o 
   2   6   8      121.24      129.97      5.71 o 
   3   6   8     1087.93     1019.77     19.68 o 
   4   6   8      251.19      248.50     11.64 o 
   5   6   8      383.56      355.46     12.81 o 
   6   6   8      914.54      859.87     21.22 o 
   7   6   8       43.74       62.33     13.40 o 
   8   6   8      506.90      472.23     25.26 o 
 -10   7   8       77.31       81.08     25.96 o 
  -9   7   8       51.89       37.28     12.41 o 
  -8   7   8        7.05        6.15      7.42 o 
  -7   7   8       21.06       17.46      7.30 o 
  -6   7   8       29.50       28.17      4.64 o 
  -5   7   8        9.19        5.40      3.07 o 
  -4   7   8      853.39      780.31     13.55 o 
  -3   7   8        2.99        3.22      2.48 o 
  -2   7   8       60.18       66.66      4.26 o 
  -1   7   8       10.55        5.92      2.44 o 
   0   7   8     1459.96     1419.53     20.12 o 
   1   7   8      499.57      488.08      9.46 o 
   2   7   8      148.13      149.08      6.17 o 
   3   7   8      305.10      292.05     17.27 o 
   4   7   8      102.57      112.35     13.83 o 
   5   7   8     1006.35      902.31     21.36 o 
   6   7   8        5.38       16.81      6.79 o 
   7   7   8       13.22        7.26      6.70 o 
   8   7   8      436.23      410.99     19.98 o 
  -9   8   8       19.50       14.34      8.89 o 
  -8   8   8      664.11      634.91     31.03 o 
  -7   8   8      455.56      444.27     18.67 o 
  -6   8   8      235.75      226.14     13.88 o 
  -5   8   8      194.18      185.84      9.93 o 
  -4   8   8       53.05       72.99      5.54 o 
  -3   8   8       99.60      130.42      5.56 o 
  -2   8   8       40.43       43.86      3.66 o 
  -1   8   8     1266.71     1329.74     18.15 o 
   0   8   8      278.82      279.09      7.27 o 
   1   8   8      995.27      985.80     15.38 o 
   2   8   8        2.33       -1.09      5.50 o 
   3   8   8       65.01       96.57      9.95 o 
   4   8   8      414.95      393.13     15.29 o 
   5   8   8       51.89       53.69      8.08 o 
   6   8   8       19.86       24.59      6.58 o 
   7   8   8       86.49       79.21     13.03 o 
  -9   9   8      582.15      591.54     23.91 o 
  -8   9   8        1.39        1.08      7.46 o 
  -7   9   8      125.29      140.44     12.63 o 
  -6   9   8        7.88        7.20      6.58 o 
  -5   9   8     1039.93     1039.41     28.13 o 
  -4   9   8      231.26      247.06      7.52 o 
  -3   9   8     1087.54     1030.46     16.89 o 
  -2   9   8      196.60      190.19      7.39 o 
  -1   9   8        9.30        6.10      2.85 o 
   0   9   8      389.30      355.98      8.42 o 
   1   9   8      509.42      453.07     10.39 o 
   2   9   8       19.78        8.30      5.33 o 
   3   9   8      736.02      677.05     19.96 o 
   4   9   8      510.98      449.77     25.72 o 
   5   9   8        7.32       15.03      6.87 o 
   6   9   8        0.04        8.35      6.19 o 
   7   9   8       17.06       14.76      7.22 o 
  -9  10   8       94.64       77.63     12.42 o 
  -8  10   8       76.24       77.78     11.94 o 
  -7  10   8       36.37       36.10      9.21 o 
  -6  10   8      957.91     1002.43     38.50 o 
  -5  10   8       66.13       61.16      9.04 o 
  -4  10   8       36.90       28.86      4.95 o 
  -3  10   8       27.72       22.76      4.74 o 
  -2  10   8     2027.24     2070.98     31.72 o 
  -1  10   8      119.16      120.88      5.97 o 
   0  10   8      139.78      121.52      6.50 o 
   1  10   8       10.77       10.13      5.23 o 
   2  10   8       14.97       12.12      8.74 o 
   3  10   8        1.77        5.54      5.72 o 
   4  10   8      363.47      331.72     14.73 o 
   5  10   8        2.70        4.65      6.44 o 
   6  10   8      301.04      259.17     14.96 o 
   7  10   8       91.57       82.75      9.72 o 
  -8  11   8      178.51      176.25     14.93 o 
  -7  11   8       82.04       89.26     11.43 o 
  -6  11   8       35.86       41.59      7.27 o 
  -5  11   8      214.63      215.95     11.25 o 
  -4  11   8       42.59       57.05      6.87 o 
  -3  11   8       55.95       67.23      5.95 o 
  -2  11   8       50.02       51.66      5.06 o 
  -1  11   8       27.80       25.46      4.63 o 
   0  11   8       45.40       24.77      5.36 o 
   1  11   8      487.81      421.46     15.41 o 
   2  11   8       69.83       79.59      8.64 o 
   3  11   8      674.68      631.80     20.19 o 
   4  11   8       54.18       46.23      8.24 o 
   5  11   8       19.73       24.90      7.83 o 
   6  11   8      335.19      335.94     16.81 o 
  -8  12   8       24.55       17.98      9.35 o 
  -7  12   8      809.45      841.33     28.32 o 
  -6  12   8       28.77       18.72     13.82 o 
  -5  12   8        2.11       -0.78      5.32 o 
  -4  12   8       40.94       50.69      6.96 o 
  -3  12   8      168.18      149.11      8.03 o 
  -2  12   8       60.53       61.98      6.70 o 
  -1  12   8      135.65      134.22     10.53 o 
   0  12   8        8.06       -0.56      5.31 o 
   1  12   8      584.46      527.37     19.63 o 
   2  12   8      129.67      108.34     13.39 o 
   3  12   8      235.21      232.01     13.51 o 
   4  12   8       37.37       27.73      7.94 o 
   5  12   8      146.86      141.81     12.40 o 
   6  12   8      109.58      119.24     12.26 o 
  -7  13   8        1.17       -4.32      8.02 o 
  -6  13   8      268.54      310.75     17.29 o 
  -5  13   8      102.59      103.45      9.22 o 
  -4  13   8      286.52      291.81     12.54 o 
  -3  13   8        1.37       -2.84      4.41 o 
  -2  13   8        0.04        2.47      5.67 o 
  -1  13   8        0.55        4.04      4.79 o 
   0  13   8        8.78       16.29     10.46 o 
   1  13   8       46.86       44.06     11.10 o 
   2  13   8       18.47       17.91      7.11 o 
   3  13   8       65.69       48.62     13.14 o 
   4  13   8       28.00       32.33      8.40 o 
   5  13   8        6.05       19.47      8.16 o 
  -6  14   8      401.82      428.46     20.17 o 
  -5  14   8       18.68       14.62      6.75 o 
  -4  14   8       15.11        6.29      6.02 o 
  -3  14   8       12.27       17.22      7.07 o 
  -2  14   8     1528.60     1530.43     36.23 o 
  -1  14   8      101.19      109.34     10.02 o 
   0  14   8      323.70      305.35     17.76 o 
   1  14   8       20.27        7.55      6.87 o 
   2  14   8       52.28       29.16     10.96 o 
   3  14   8      111.56       98.32     10.71 o 
   4  14   8       49.68       53.79     13.92 o 
  -5  15   8       21.43        6.40      8.55 o 
  -4  15   8       15.66       18.42      7.95 o 
  -3  15   8      811.60      825.66     25.34 o 
  -2  15   8       19.66       29.03      9.00 o 
  -1  15   8       23.83       28.02      9.56 o 
   0  15   8       37.86       22.92     12.20 o 
   1  15   8      939.40      821.70     25.38 o 
   2  15   8       66.03       59.67      9.76 o 
   3  15   8       82.78       76.01     10.57 o 
   4  15   8       75.73      111.01     12.38 o 
  -4  16   8        1.81       -2.92      7.30 o 
  -3  16   8        8.04        2.23      7.20 o 
  -2  16   8      117.02      135.59     12.05 o 
  -1  16   8      188.38      197.93     22.64 o 
   0  16   8      118.45      128.12     14.54 o 
   1  16   8       21.21       30.11     15.90 o 
   2  16   8       93.89      109.32     12.03 o 
  -3  17   8        0.55        4.14      8.04 o 
  -2  17   8      110.70      102.02     14.18 o 
  -1  17   8        1.07       -9.25      9.04 o 
   0  17   8       68.79       68.93     12.85 o 
   1  17   8        1.84       -2.12      9.10 o 
  -9   0   9        0.10       -8.75     10.93 o 
  -7   0   9      465.40      434.73     28.34 o 
  -5   0   9       68.49       56.44      8.77 o 
  -3   0   9     8612.80     9082.80    176.69 o 
  -1   0   9     2839.85     3299.20     55.15 o 
   1   0   9     1480.77     1429.12     35.19 o 
   3   0   9       58.18       69.07      7.02 o 
   5   0   9      210.92      270.41     22.93 o 
   7   0   9        7.89       51.60     16.18 o 
 -10   1   9      110.64      116.12     12.18 o 
  -9   1   9      199.58      221.62     17.08 o 
  -8   1   9       19.73       15.11     12.83 o 
  -7   1   9      180.03      196.15     14.30 o 
  -6   1   9      247.68      239.06      9.54 o 
  -5   1   9      276.14      267.79      9.37 o 
  -4   1   9       13.11        3.60      3.41 o 
  -3   1   9       18.65       24.31      5.20 o 
  -2   1   9      138.21      149.59      7.74 o 
  -1   1   9       43.68       60.75      5.09 o 
   0   1   9      443.01      466.18      8.60 o 
   1   1   9      239.70      242.25     13.90 o 
   2   1   9        2.95        3.03      2.99 o 
   3   1   9      774.25      759.04     14.01 o 
   4   1   9       19.80       10.56      4.50 o 
   5   1   9       20.16       16.24      8.22 o 
   6   1   9        0.01       15.99      9.41 o 
   7   1   9      309.97      314.85     21.67 o 
   8   1   9       26.24       29.71     11.19 o 
 -10   2   9       17.85       17.79      8.44 o 
  -9   2   9      353.90      326.86     19.81 o 
  -8   2   9       21.99       31.47      9.50 o 
  -7   2   9       41.04       25.61      8.57 o 
  -6   2   9     1998.25     2087.27     42.47 o 
  -5   2   9      469.31      433.25     11.91 o 
  -4   2   9      595.00      668.00     14.66 o 
  -3   2   9        6.96        7.01      2.95 o 
  -2   2   9     7502.09     7740.67     87.08 o 
  -1   2   9      321.65      299.10      5.77 o 
   0   2   9        6.47       11.27      2.36 o 
   1   2   9        1.61        2.64      2.44 o 
   2   2   9       59.10       63.29      4.68 o 
   3   2   9        1.87        1.17      3.87 o 
   4   2   9      188.32      201.12      8.91 o 
   5   2   9       44.86       26.84      8.48 o 
   6   2   9      621.41      645.17     25.67 o 
   7   2   9      203.44      223.01     17.14 o 
   8   2   9        6.74       -9.59      8.54 o 
 -10   3   9        1.34        2.09      9.64 o 
  -9   3   9     1678.65     1678.20     40.65 o 
  -8   3   9       97.35       89.11     11.89 o 
  -7   3   9      788.78      817.68     28.39 o 
  -6   3   9      242.31      241.31     16.16 o 
  -5   3   9      551.51      521.60     13.23 o 
  -4   3   9      521.48      510.61     12.51 o 
  -3   3   9     4269.83     4340.69     63.02 o 
  -2   3   9      985.72      977.89     14.23 o 
  -1   3   9      559.28      534.48      8.46 o 
   0   3   9      318.28      311.44      6.90 o 
   1   3   9     1145.74     1198.17     17.22 o 
   2   3   9      481.51      449.99      9.23 o 
   3   3   9     1049.85     1051.19     20.77 o 
   4   3   9      585.19      541.08     14.26 o 
   5   3   9      284.54      265.25     10.58 o 
   6   3   9        1.04       -5.18      7.19 o 
   7   3   9       84.78      100.29     21.97 o 
   8   3   9        1.55       -0.94      8.54 o 
 -10   4   9      126.71      102.31     15.48 o 
  -9   4   9        0.01      -11.61     16.53 o 
  -8   4   9      716.30      668.96     22.16 o 
  -7   4   9      254.93      240.68     11.61 o 
  -6   4   9       76.24       74.11      7.81 o 
  -5   4   9      377.95      312.16     10.12 o 
  -4   4   9       62.05       65.46      5.34 o 
  -3   4   9      138.15      151.29      6.75 o 
  -2   4   9        9.90        7.97      2.47 o 
  -1   4   9     3289.95     3125.58     52.82 o 
   0   4   9      151.92      158.64      5.78 o 
   1   4   9     2329.72     2286.64     29.24 o 
   2   4   9      316.74      317.43      7.79 o 
   3   4   9        8.53       10.76      4.32 o 
   4   4   9      217.42      206.61      9.41 o 
   5   4   9       44.61       50.30      8.02 o 
   6   4   9       83.31       86.21     10.02 o 
   7   4   9        2.84        6.00      8.67 o 
   8   4   9       63.39       59.74     16.03 o 
 -10   5   9        0.44        0.83     10.31 o 
  -9   5   9        0.08        2.29      9.15 o 
  -8   5   9       24.59       13.37      7.38 o 
  -7   5   9       14.82       20.19      5.12 o 
  -6   5   9        0.52       -0.52      4.39 o 
  -5   5   9        3.51        3.01      4.32 o 
  -4   5   9      218.38      199.66      9.68 o 
  -3   5   9       24.49       30.06      4.14 o 
  -2   5   9        1.59        0.87      2.57 o 
  -1   5   9      203.98      205.61      5.91 o 
   0   5   9      270.35      277.75      7.52 o 
   1   5   9       57.85       71.55      4.57 o 
   2   5   9       45.15       41.50      4.17 o 
   3   5   9      745.05      722.89     14.44 o 
   4   5   9       48.47       47.86      7.76 o 
   5   5   9      395.51      379.14     13.06 o 
   6   5   9       48.63       51.61      7.39 o 
   7   5   9       13.00        7.69      7.63 o 
   8   5   9      124.21      112.28     15.41 o 
 -10   6   9       39.56       18.48     11.68 o 
  -9   6   9       72.08       78.35     14.21 o 
  -8   6   9       99.06       85.29     13.41 o 
  -7   6   9      134.62      147.83      8.72 o 
  -6   6   9       36.44       48.47      5.80 o 
  -5   6   9     1830.38     1808.28     33.77 o 
  -4   6   9     1249.04     1245.66     20.84 o 
  -3   6   9        0.07        0.32      2.70 o 
  -2   6   9       22.82       20.56      3.41 o 
  -1   6   9      336.16      276.91      7.73 o 
   0   6   9       15.84       12.00      3.18 o 
   1   6   9      452.93      413.80      9.64 o 
   2   6   9       11.41        8.96      3.47 o 
   3   6   9     1410.41     1393.12     25.30 o 
   4   6   9        9.01       11.65      5.10 o 
   5   6   9      158.30      175.02     10.01 o 
   6   6   9      228.20      228.10     13.25 o 
   7   6   9        0.42       -2.99      7.13 o 
  -9   7   9      263.63      267.12     21.42 o 
  -8   7   9        4.13       -0.27      9.01 o 
  -7   7   9       21.66        8.68      7.07 o 
  -6   7   9       22.70       16.81      4.27 o 
  -5   7   9       98.83       87.53      6.06 o 
  -4   7   9       24.39       22.19      4.25 o 
  -3   7   9      484.83      441.43      9.23 o 
  -2   7   9       11.20       12.69      3.30 o 
  -1   7   9      688.76      702.43     15.03 o 
   0   7   9      106.31      121.31      5.31 o 
   1   7   9     1292.60     1249.32     18.52 o 
   2   7   9      112.87      115.30      5.96 o 
   3   7   9     1643.75     1616.60     34.69 o 
   4   7   9      261.76      284.97     13.10 o 
   5   7   9      344.38      369.12     13.42 o 
   6   7   9        0.00       -1.35      5.46 o 
   7   7   9        8.58       -2.26      9.13 o 
  -9   8   9       98.92       87.42     18.30 o 
  -8   8   9      272.07      297.50     17.13 o 
  -7   8   9      182.68      207.68     17.40 o 
  -6   8   9        7.63       16.08      7.04 o 
  -5   8   9       15.18        5.62      3.43 o 
  -4   8   9       39.86       57.22      5.22 o 
  -3   8   9       28.67       18.15      3.28 o 
  -2   8   9      110.44      105.99      4.90 o 
  -1   8   9      212.96      195.84      6.58 o 
   0   8   9      741.60      778.13     13.48 o 
   1   8   9       55.89       54.87      4.77 o 
   2   8   9      381.76      371.97     13.90 o 
   3   8   9      280.13      318.03     13.54 o 
   4   8   9     1170.38     1156.69     28.72 o 
   5   8   9      232.44      213.11     11.17 o 
   6   8   9      351.83      373.86     14.62 o 
   7   8   9       17.11       18.74      9.40 o 
  -9   9   9      131.14      139.22     16.43 o 
  -8   9   9     1491.62     1499.74     39.99 o 
  -7   9   9      142.95      150.85     25.97 o 
  -6   9   9       49.33       50.01      8.92 o 
  -5   9   9      232.90      242.75     13.66 o 
  -4   9   9     1482.65     1564.11     29.52 o 
  -3   9   9      192.52      178.28      6.31 o 
  -2   9   9     1789.72     1759.49     25.15 o 
  -1   9   9       13.10       16.86      3.24 o 
   0   9   9      104.87      105.06      5.33 o 
   1   9   9       30.07       29.51     10.91 o 
   2   9   9      376.23      321.61     13.34 o 
   3   9   9      225.81      234.49     17.91 o 
   4   9   9      162.78      149.94     10.97 o 
   5   9   9        1.63       -2.28      5.96 o 
   6   9   9       26.69       11.06      7.94 o 
   7   9   9       52.66       65.64      9.02 o 
  -8  10   9       73.91       62.58     11.48 o 
  -7  10   9      423.99      430.04     32.84 o 
  -6  10   9       81.22       85.50     10.39 o 
  -5  10   9     1350.13     1435.69     35.59 o 
  -4  10   9       32.58       23.19      5.86 o 
  -3  10   9       41.93       72.42      5.19 o 
  -2  10   9      127.14      153.14      7.33 o 
  -1  10   9      441.18      469.42     10.80 o 
   0  10   9        1.82        3.40      3.20 o 
   1  10   9      679.19      668.99     19.52 o 
   2  10   9        1.64       -2.71      5.17 o 
   3  10   9        4.49        7.52      7.64 o 
   4  10   9        0.01       -0.76      5.85 o 
   5  10   9      537.02      547.07     20.11 o 
   6  10   9       12.15       12.34      8.86 o 
  -8  11   9       39.29       46.34     10.33 o 
  -7  11   9       25.39       26.45      9.42 o 
  -6  11   9       39.55       42.17      7.41 o 
  -5  11   9       95.67       87.12      8.44 o 
  -4  11   9        2.21       -1.21      4.74 o 
  -3  11   9       10.29       12.04      5.11 o 
  -2  11   9      276.04      265.45      9.16 o 
  -1  11   9      100.07      107.54      7.97 o 
   0  11   9      179.89      150.70     10.28 o 
   1  11   9       25.63       19.85      6.32 o 
   2  11   9      246.99      269.03     13.18 o 
   3  11   9      103.70      106.23     10.05 o 
   4  11   9       80.07       65.22      9.10 o 
   5  11   9       15.97       12.23      7.61 o 
   6  11   9        0.35        4.80      7.55 o 
  -7  12   9       25.66       17.42      8.98 o 
  -6  12   9      218.85      245.24     13.05 o 
  -5  12   9       37.57       37.98      7.13 o 
  -4  12   9       59.69       70.66      8.00 o 
  -3  12   9       16.73       20.46      5.64 o 
  -2  12   9       33.34       40.49      5.45 o 
  -1  12   9       37.72       21.34      5.34 o 
   0  12   9      484.24      450.32     16.57 o 
   1  12   9      131.59      116.42      9.94 o 
   2  12   9     1062.01      917.14     27.40 o 
   3  12   9      128.71      127.12     11.10 o 
   4  12   9       67.53       84.67     10.14 o 
   5  12   9       82.08       99.40     11.42 o 
  -7  13   9      408.53      434.03     22.57 o 
  -6  13   9        1.30       -5.60      7.60 o 
  -5  13   9      118.61      134.79     10.41 o 
  -4  13   9        7.34        8.79      5.83 o 
  -3  13   9      332.61      361.37     13.61 o 
  -2  13   9       89.97       79.29      7.91 o 
  -1  13   9       51.24       59.07      8.03 o 
   0  13   9        3.05        0.59      5.91 o 
   1  13   9      141.50      119.41     10.63 o 
   2  13   9      353.79      287.46     14.61 o 
   3  13   9      524.87      520.55     19.60 o 
   4  13   9       47.03       48.33     12.35 o 
   5  13   9       13.80       12.34      8.08 o 
  -6  14   9        6.82       12.16      8.82 o 
  -5  14   9      512.32      538.59     18.12 o 
  -4  14   9        5.36       -0.81      6.01 o 
  -3  14   9       33.37       36.74      8.23 o 
  -2  14   9      334.04      332.66     14.72 o 
  -1  14   9      267.60      262.60     16.85 o 
   0  14   9      317.37      259.73     14.09 o 
   1  14   9        9.15        7.52      6.63 o 
   2  14   9       24.49        8.31      7.40 o 
   3  14   9       18.85        1.68      6.97 o 
   4  14   9        5.78       10.98      8.29 o 
  -5  15   9        4.17       -3.85      8.37 o 
  -4  15   9      278.55      290.82     16.06 o 
  -3  15   9      105.20      108.22     11.20 o 
  -2  15   9     1318.24     1350.38     29.80 o 
  -1  15   9       33.22       20.75     10.84 o 
   0  15   9       26.29       38.57     10.35 o 
   1  15   9       13.69       21.36      8.13 o 
   2  15   9      160.48      137.78     12.62 o 
   3  15   9        8.16        7.00      7.75 o 
  -4  16   9       35.29       27.02      9.29 o 
  -3  16   9       57.91       39.58      9.39 o 
  -2  16   9       50.27       45.87     11.21 o 
  -1  16   9      244.38      301.92     19.72 o 
   0  16   9      465.78      440.43     23.06 o 
   1  16   9      272.79      314.20     16.96 o 
   2  16   9       94.51       92.99     11.69 o 
  -1  17   9        6.89        9.87     11.54 o 
 -10   0  10      292.84      363.97     31.43 o 
  -8   0  10       76.79       51.72     14.92 o 
  -6   0  10      212.18      187.39     12.50 o 
  -4   0  10        0.22        1.51      5.02 o 
  -2   0  10      132.15      125.16      9.04 o 
   0   0  10      531.48      496.56     19.67 o 
   2   0  10     1129.42     1195.99     30.30 o 
   4   0  10      540.93      542.61     30.04 o 
   6   0  10      819.60      879.48     44.47 o 
   8   0  10      192.52      208.39     26.53 o 
 -10   1  10        1.78        2.88      9.79 o 
  -9   1  10       25.54       30.10     10.35 o 
  -8   1  10        3.41       -2.72      7.74 o 
  -7   1  10      871.75      867.10     23.20 o 
  -6   1  10        5.10       11.74      4.54 o 
  -5   1  10      224.78      222.25      8.97 o 
  -4   1  10       19.68       15.47      3.92 o 
  -3   1  10      153.71      134.55      6.74 o 
  -2   1  10      265.00      276.93      6.95 o 
  -1   1  10        0.50       -2.17      2.95 o 
   0   1  10        2.17        4.59      2.15 o 
   1   1  10      102.88      138.85      5.35 o 
   2   1  10       72.92       83.99      5.61 o 
   3   1  10      658.71      640.95     14.05 o 
   4   1  10       89.48       92.28      7.34 o 
   5   1  10       15.38        8.14     11.79 o 
   6   1  10        0.26        8.11     18.84 o 
   7   1  10      461.08      529.57     24.92 o 
   8   1  10      119.19      128.56     15.71 o 
 -10   2  10      136.78      144.77     13.41 o 
  -9   2  10      387.65      450.28     23.30 o 
  -8   2  10      210.49      212.26     16.20 o 
  -7   2  10      974.47      925.75     24.12 o 
  -6   2  10       14.04       17.31      4.78 o 
  -5   2  10     4735.53     4748.73     70.13 o 
  -4   2  10       99.54      100.89      7.38 o 
  -3   2  10        7.28       14.50      2.78 o 
  -2   2  10      196.46      214.78      6.72 o 
  -1   2  10      707.10      676.79     10.01 o 
   0   2  10        0.54        1.56      2.41 o 
   1   2  10      867.05      833.38     13.57 o 
   2   2  10       98.02       92.17      5.37 o 
   3   2  10      104.05      119.79     11.15 o 
   4   2  10       54.69       63.84      7.83 o 
   5   2  10       99.83      124.42     12.39 o 
   6   2  10       47.75       43.00     10.15 o 
   7   2  10      102.05      123.12     17.65 o 
   8   2  10       37.32       18.21     16.53 o 
 -10   3  10      628.25      613.68     29.45 o 
  -9   3  10       53.96       47.12     12.89 o 
  -8   3  10     2226.14     2147.83     57.30 o 
  -7   3  10      178.90      165.00     10.46 o 
  -6   3  10      129.64      147.22      8.16 o 
  -5   3  10        0.07        2.79      3.80 o 
  -4   3  10     2035.63     1942.71     32.47 o 
  -3   3  10       78.62       77.53      4.47 o 
  -2   3  10     3497.75     3605.22     43.13 o 
  -1   3  10      108.88      109.94      4.02 o 
   0   3  10      239.71      258.01      6.54 o 
   1   3  10        2.48        1.12      2.97 o 
   2   3  10      168.56      185.36      6.35 o 
   3   3  10      115.19      107.82      6.91 o 
   4   3  10      316.15      326.97     11.32 o 
   5   3  10       54.57       55.44      8.19 o 
   6   3  10        0.01       -1.01      7.71 o 
   7   3  10       10.46        8.48      8.56 o 
   8   3  10       72.37      104.98     14.73 o 
 -10   4  10       44.49       24.13     11.94 o 
  -9   4  10       46.96       24.48     11.18 o 
  -8   4  10       38.27       43.90     10.19 o 
  -7   4  10      428.89      381.08     14.64 o 
  -6   4  10      512.61      513.39     16.29 o 
  -5   4  10      277.07      232.51      9.17 o 
  -4   4  10       90.82       90.22      6.25 o 
  -3   4  10       99.67      115.21      5.44 o 
  -2   4  10       17.00       13.98      2.73 o 
  -1   4  10     1035.43     1006.80     17.06 o 
   0   4  10      357.98      374.90      8.11 o 
   1   4  10     1092.77     1025.23     15.81 o 
   2   4  10      253.62      245.13      8.05 o 
   3   4  10       83.97       84.29      6.22 o 
   4   4  10       85.80       80.00      6.91 o 
   5   4  10       76.29       85.52      7.45 o 
   6   4  10      104.82      119.22     11.22 o 
   7   4  10      257.40      257.74     20.92 o 
 -10   5  10       49.32       51.09     13.82 o 
  -9   5  10       53.29       30.14     11.27 o 
  -8   5  10       33.54       29.24      9.72 o 
  -7   5  10        5.12        9.05      5.58 o 
  -6   5  10        4.25        6.47      4.80 o 
  -5   5  10      613.75      586.13     20.87 o 
  -4   5  10        0.24        2.34      3.68 o 
  -3   5  10      814.48      783.56     16.56 o 
  -2   5  10        0.00        1.21      2.30 o 
  -1   5  10      169.60      169.72      5.74 o 
   0   5  10       29.42       37.34      3.88 o 
   1   5  10     3923.28     3846.23     51.38 o 
   2   5  10       56.46       58.44      4.48 o 
   3   5  10      566.33      559.37     14.64 o 
   4   5  10      221.68      224.45      8.55 o 
   5   5  10       71.10       85.38      7.80 o 
   6   5  10        1.08        7.22      7.25 o 
   7   5  10      103.37      118.63     15.00 o 
  -9   6  10      170.63      161.11     17.43 o 
  -8   6  10       43.19       49.86     11.82 o 
  -7   6  10      115.78      101.76      7.91 o 
  -6   6  10       24.17       24.81      6.58 o 
  -5   6  10      605.15      565.64     16.67 o 
  -4   6  10     1238.35     1198.41     22.76 o 
  -3   6  10       68.22       68.56      5.62 o 
  -2   6  10       47.49       57.72      4.59 o 
  -1   6  10        8.83        7.60      3.00 o 
   0   6  10       86.65       92.57      5.39 o 
   1   6  10      899.84      860.32     15.74 o 
   2   6  10     1828.50     1768.80     27.14 o 
   3   6  10      401.63      381.24     10.45 o 
   4   6  10     1138.01     1131.24     24.17 o 
   5   6  10        6.13        8.93      5.38 o 
   6   6  10        6.72        9.36      7.07 o 
   7   6  10      115.82      140.15     13.11 o 
  -9   7  10      153.39      110.65     16.24 o 
  -8   7  10        4.03        6.46     12.60 o 
  -7   7  10       27.47       26.49     10.20 o 
  -6   7  10        0.80        4.68      4.46 o 
  -5   7  10        5.61        6.18      4.31 o 
  -4   7  10        3.79       -2.57      3.78 o 
  -3   7  10       76.08       72.63      5.84 o 
  -2   7  10      278.99      245.16      7.77 o 
  -1   7  10        6.88        9.68      3.51 o 
   0   7  10     1497.21     1469.71     23.25 o 
   1   7  10      532.57      511.78     11.59 o 
   2   7  10      204.25      212.14      9.12 o 
   3   7  10      440.77      431.95     15.53 o 
   4   7  10       68.40       82.82      7.69 o 
   5   7  10      174.23      158.14     10.15 o 
   6   7  10        0.06        2.48      5.74 o 
   7   7  10       46.91       61.34     10.84 o 
  -9   8  10       57.74       71.54     19.16 o 
  -8   8  10      225.53      242.56     40.20 o 
  -7   8  10      389.97      390.36     31.44 o 
  -6   8  10        4.64        3.40      8.42 o 
  -5   8  10      844.46      848.14     17.63 o 
  -4   8  10      112.76      107.90      7.33 o 
  -3   8  10      258.77      199.60      7.85 o 
  -2   8  10        6.67       12.12      4.21 o 
  -1   8  10      665.30      677.84     12.74 o 
   0   8  10      270.54      253.80      8.49 o 
   1   8  10     2564.86     2498.28     43.20 o 
   2   8  10       21.97       21.16      6.00 o 
   3   8  10     1207.32     1200.51     29.06 o 
   4   8  10       22.92       26.52      7.21 o 
   5   8  10       41.43       25.38      6.65 o 
   6   8  10        9.20       10.49      6.38 o 
   7   8  10      253.31      242.80     16.50 o 
  -9   9  10      840.64      792.08     38.10 o 
  -8   9  10      228.25      235.52     24.21 o 
  -7   9  10      927.81      929.95     28.84 o 
  -6   9  10       95.83       96.31     11.85 o 
  -5   9  10      207.02      213.45     13.57 o 
  -4   9  10      434.93      447.82     12.10 o 
  -3   9  10     1327.34     1340.02     21.45 o 
  -2   9  10      348.62      307.34      8.61 o 
  -1   9  10      192.76      198.59      7.37 o 
   0   9  10       77.38       73.10      5.59 o 
   1   9  10       99.39      103.46      8.55 o 
   2   9  10       10.83        4.51      5.93 o 
   3   9  10      854.09      816.38     23.09 o 
   4   9  10        5.90        0.65      6.13 o 
   5   9  10      298.01      320.56     13.60 o 
   6   9  10        0.03       -8.40      5.60 o 
  -8  10  10       76.77      100.41     12.73 o 
  -7  10  10        0.33        0.74      7.32 o 
  -6  10  10      388.58      400.27     18.10 o 
  -5  10  10       17.85       15.83      7.11 o 
  -4  10  10      488.90      468.60     15.03 o 
  -3  10  10      247.48      236.67      9.76 o 
  -2  10  10      566.73      594.11     12.57 o 
  -1  10  10        2.86        3.90      3.42 o 
   0  10  10       18.70       15.36      7.13 o 
   1  10  10       43.38       30.69      6.52 o 
   2  10  10      356.85      383.98     15.24 o 
   3  10  10        5.35        6.13      6.25 o 
   4  10  10       30.17       24.72      7.50 o 
   5  10  10       49.62       71.42      9.84 o 
   6  10  10      134.39      134.58     11.15 o 
  -8  11  10        0.47       -7.33      8.41 o 
  -7  11  10      130.23      169.74     14.62 o 
  -6  11  10       12.22        9.72      9.33 o 
  -5  11  10      105.40      115.35      9.50 o 
  -4  11  10       23.88       19.37      6.12 o 
  -3  11  10        0.24       -1.63      4.84 o 
  -2  11  10       75.27       74.75      5.63 o 
  -1  11  10        1.71        4.01      3.78 o 
   0  11  10       36.98       44.35      7.30 o 
   1  11  10      223.66      208.24     12.18 o 
   2  11  10       12.68       17.31      6.47 o 
   3  11  10      286.17      309.49     17.68 o 
   4  11  10       88.43       86.92     10.20 o 
   5  11  10        1.04        4.62      7.03 o 
  -7  12  10        7.76       10.38      8.86 o 
  -6  12  10        2.80       -4.05      6.11 o 
  -5  12  10      659.69      622.41     18.85 o 
  -4  12  10      299.89      280.79     12.43 o 
  -3  12  10     1359.65     1383.78     29.06 o 
  -2  12  10      215.49      198.90      9.13 o 
  -1  12  10       11.17       24.18      6.27 o 
   0  12  10        4.19        5.61      6.09 o 
   1  12  10      223.16      209.66     12.74 o 
   2  12  10        0.00        4.45      6.29 o 
   3  12  10       16.89       25.08      7.69 o 
   4  12  10       50.84       72.80     10.21 o 
   5  12  10      107.07      110.35     11.91 o 
  -7  13  10       14.15       19.13      9.78 o 
  -6  13  10       87.79      102.68     10.32 o 
  -5  13  10        1.05        2.34      6.27 o 
  -4  13  10       52.46       39.94      7.32 o 
  -3  13  10      208.82      198.23     11.12 o 
  -2  13  10      494.02      542.60     25.53 o 
  -1  13  10       83.78       83.32     11.39 o 
   0  13  10        2.40        5.65      6.20 o 
   1  13  10       35.01       30.44      8.66 o 
   2  13  10      147.04      135.08     11.51 o 
   3  13  10       94.12       89.28     12.02 o 
   4  13  10      222.66      234.44     19.80 o 
  -6  14  10      233.81      257.02     17.52 o 
  -5  14  10      446.91      447.45     16.81 o 
  -4  14  10       43.39       42.37      7.82 o 
  -3  14  10      403.89      368.01     16.90 o 
  -2  14  10       11.29        8.47      6.04 o 
  -1  14  10       33.29       51.00     20.57 o 
   0  14  10       76.09       90.80     10.23 o 
   1  14  10      195.94      204.98     13.71 o 
   2  14  10      105.27      102.74     11.44 o 
   3  14  10       72.83       93.87     12.48 o 
  -5  15  10        8.77        4.46      8.08 o 
  -4  15  10       66.42       71.02     10.53 o 
  -3  15  10      120.04      139.55     10.77 o 
  -2  15  10       45.81       48.28     10.99 o 
  -1  15  10      221.79      230.48     22.72 o 
   0  15  10        7.13        2.48      8.14 o 
   1  15  10       36.87       37.70      9.19 o 
   2  15  10      103.91      129.19     12.52 o 
  -3  16  10        0.03       -3.17      6.32 o 
  -2  16  10       11.29       32.98     11.07 o 
  -1  16  10      347.68      417.02     22.77 o 
   0  16  10        3.82        0.37      8.69 o 
   1  16  10      107.98      116.32     12.53 o 
  -9   0  11       15.63       14.63     14.66 o 
  -7   0  11       67.76       87.02     10.51 o 
  -5   0  11     4287.65     4112.22     87.89 o 
  -3   0  11     1952.28     1909.78     47.79 o 
  -1   0  11      286.16      302.35      9.60 o 
   1   0  11       45.97       31.64      6.94 o 
   3   0  11      745.46      754.48     22.88 o 
   5   0  11      179.24      170.28     20.11 o 
   7   0  11      732.35      824.00     45.79 o 
 -10   1  11       86.51       87.85     14.26 o 
  -9   1  11       13.99       12.16     11.83 o 
  -8   1  11       25.04       20.99      9.45 o 
  -7   1  11      158.50      151.22      8.99 o 
  -6   1  11      913.12      867.94     19.45 o 
  -5   1  11       12.57       24.47      6.74 o 
  -4   1  11       21.29       14.30      4.27 o 
  -3   1  11      275.98      288.00     21.95 o 
  -2   1  11      535.80      492.25      8.78 o 
  -1   1  11      202.27      201.40      5.05 o 
   0   1  11       47.05       59.65      3.54 o 
   1   1  11      259.43      275.88      7.40 o 
   2   1  11      108.27      108.48      7.18 o 
   3   1  11      124.38      140.93     11.45 o 
   4   1  11     1057.10     1058.03     32.24 o 
   5   1  11       46.86       61.42     10.40 o 
   6   1  11      911.77      892.43     32.12 o 
   7   1  11      308.87      293.53     33.61 o 
 -10   2  11      533.61      499.74     21.58 o 
  -9   2  11      114.53      110.79     15.28 o 
  -8   2  11      326.32      310.33     19.06 o 
  -7   2  11       24.22       21.35      6.26 o 
  -6   2  11       86.78       76.39      6.76 o 
  -5   2  11      221.99      214.50      9.19 o 
  -4   2  11       18.26        5.57      3.90 o 
  -3   2  11       89.89       92.96      7.22 o 
  -2   2  11      155.29      190.87      5.53 o 
  -1   2  11       62.50       66.20      3.33 o 
   0   2  11      170.48      149.67      5.41 o 
   1   2  11      265.10      258.79      7.24 o 
   2   2  11      532.96      549.76     10.95 o 
   3   2  11      157.52      177.84     14.78 o 
   4   2  11       51.34       62.30      8.14 o 
   5   2  11        9.73       16.85      8.15 o 
   6   2  11      196.17      265.82     41.83 o 
   7   2  11       97.64      132.89     15.38 o 
 -10   3  11       28.06       15.68     17.84 o 
  -9   3  11      609.29      615.38     27.17 o 
  -8   3  11       94.16       95.72     13.07 o 
  -7   3  11      691.65      659.50     20.02 o 
  -6   3  11        2.96        3.18      4.32 o 
  -5   3  11      207.32      213.08      9.15 o 
  -4   3  11      181.69      167.36      8.05 o 
  -3   3  11        8.77        8.81      3.01 o 
  -2   3  11      180.91      178.91      5.63 o 
  -1   3  11      598.18      594.51     11.06 o 
   0   3  11       11.52        8.46      2.65 o 
   1   3  11        5.69       18.66      3.91 o 
   2   3  11        5.03        8.12      3.27 o 
   3   3  11      863.06      867.54     16.58 o 
   4   3  11       33.39       30.24      5.44 o 
   5   3  11      315.19      342.77     18.53 o 
   6   3  11       61.32       58.52     11.09 o 
   7   3  11       65.88       57.09     18.22 o 
 -10   4  11       23.35       29.59     12.25 o 
  -9   4  11        0.17        2.46      9.52 o 
  -8   4  11        0.37        0.63     13.23 o 
  -7   4  11      251.47      220.87     11.95 o 
  -6   4  11       71.49       68.94      6.59 o 
  -5   4  11      177.73      174.10      8.71 o 
  -4   4  11      166.15      142.27      7.66 o 
  -3   4  11      117.64      132.78      5.95 o 
  -2   4  11      122.87      127.80      5.18 o 
  -1   4  11      185.30      187.79      5.90 o 
   0   4  11       12.21       10.68      3.07 o 
   1   4  11     1806.38     1760.94     24.36 o 
   2   4  11        0.22       -4.42      2.95 o 
   3   4  11      437.26      463.40     11.61 o 
   4   4  11       29.58       24.67      5.62 o 
   5   4  11       41.54       40.50      8.17 o 
   6   4  11        7.99        4.67      8.67 o 
   7   4  11       30.04       40.86     11.38 o 
  -9   5  11       59.56       60.68     13.24 o 
  -8   5  11      159.61      156.18     12.64 o 
  -7   5  11       21.33        8.17      5.63 o 
  -6   5  11       14.89       21.03      6.03 o 
  -5   5  11        7.59       12.25      4.70 o 
  -4   5  11        3.16        9.38      4.29 o 
  -3   5  11        5.31        2.65      3.19 o 
  -2   5  11     2092.77     2077.57     27.47 o 
  -1   5  11       24.98       26.87      3.58 o 
   0   5  11     2785.58     2794.69     33.11 o 
   1   5  11      117.35      130.38      5.83 o 
   2   5  11       17.84       20.32      3.96 o 
   3   5  11      278.17      296.00      9.44 o 
   4   5  11       81.29       77.35      6.33 o 
   5   5  11      107.71       99.25      8.30 o 
   6   5  11        0.31       -9.48      6.68 o 
   7   5  11       74.71       83.24     17.63 o 
  -9   6  11      231.28      241.41     20.80 o 
  -8   6  11        0.39       -1.56      9.21 o 
  -7   6  11      192.82      189.75     10.28 o 
  -6   6  11       92.24       83.49      8.14 o 
  -5   6  11      138.04      143.35     11.31 o 
  -4   6  11      243.55      241.99      9.53 o 
  -3   6  11      285.72      257.49      8.14 o 
  -2   6  11        1.88        3.74      2.99 o 
  -1   6  11      359.36      355.32      8.57 o 
   0   6  11      300.26      290.91      8.64 o 
   1   6  11     2538.06     2490.06     35.94 o 
   2   6  11      212.05      199.97      7.24 o 
   3   6  11       83.14      102.85      6.56 o 
   4   6  11       52.66       51.88      6.82 o 
   5   6  11      494.52      477.58     15.53 o 
   6   6  11        9.62       10.62      7.89 o 
   7   6  11       43.36       46.11     10.58 o 
  -9   7  11      105.95       71.71     14.55 o 
  -8   7  11       14.30       13.94     10.82 o 
  -7   7  11       90.97       76.78     13.98 o 
  -6   7  11       11.93       12.53      5.19 o 
  -5   7  11       42.05       46.44      6.77 o 
  -4   7  11       15.75       10.79      4.43 o 
  -3   7  11      202.90      226.41      8.59 o 
  -2   7  11      254.17      221.49      7.77 o 
  -1   7  11       81.73       89.84      5.74 o 
   0   7  11     1137.80     1078.57     18.95 o 
   1   7  11     1164.17     1181.43     20.39 o 
   2   7  11        8.33        4.69      3.81 o 
   3   7  11      958.37     1026.16     23.93 o 
   4   7  11      472.37      475.63     15.17 o 
   5   7  11      299.78      294.47     12.88 o 
   6   7  11      177.44      170.31     22.81 o 
  -9   8  11       28.67        2.71     11.70 o 
  -8   8  11      208.38      249.13     21.20 o 
  -7   8  11        0.02      -12.84      8.56 o 
  -6   8  11        0.18       -1.82      8.47 o 
  -5   8  11      146.97      150.59      8.79 o 
  -4   8  11      790.15      890.54     17.81 o 
  -3   8  11       92.47       92.70      7.18 o 
  -2   8  11      486.92      539.47     14.68 o 
  -1   8  11       11.27        1.92      3.19 o 
   0   8  11       79.69      100.26      8.23 o 
   1   8  11        2.93       -1.97      3.41 o 
   2   8  11      327.81      336.64     13.81 o 
   3   8  11        4.79       19.40      6.61 o 
   4   8  11      447.57      423.15     14.71 o 
   5   8  11       39.42       38.10      7.26 o 
   6   8  11       63.19       81.13      9.96 o 
  -8   9  11      743.02      791.88     34.25 o 
  -7   9  11      412.29      420.99     24.00 o 
  -6   9  11      285.66      302.23     19.85 o 
  -5   9  11      165.38      199.33     16.53 o 
  -4   9  11      412.62      417.93     13.24 o 
  -3   9  11        4.71       19.26      4.87 o 
  -2   9  11      478.06      451.39     10.63 o 
  -1   9  11        0.34       -0.20      3.06 o 
   0   9  11        6.21        1.13      3.68 o 
   1   9  11        6.67        6.99      5.39 o 
   2   9  11       12.45       19.97      6.58 o 
   3   9  11       41.84       32.45     11.28 o 
   4   9  11      128.72      120.68      9.52 o 
   5   9  11      169.50      165.09     11.12 o 
   6   9  11       56.77       72.10     13.02 o 
  -8  10  11        1.03        0.94     10.90 o 
  -7  10  11      329.92      320.98     24.62 o 
  -6  10  11       63.54       76.47     12.02 o 
  -5  10  11     1211.74     1258.48     33.30 o 
  -4  10  11        0.05        5.37      6.12 o 
  -3  10  11       13.57       19.05      4.76 o 
  -2  10  11        5.91        6.99      3.74 o 
  -1  10  11      708.37      690.59     13.73 o 
   0  10  11        0.51       -3.22      5.46 o 
   1  10  11      199.18      204.23     11.91 o 
   2  10  11       45.15       34.52      7.38 o 
   3  10  11       65.84       62.77      8.81 o 
   4  10  11      123.44      117.93     10.95 o 
   5  10  11       38.02       18.61      7.15 o 
  -7  11  11       87.31       99.04     12.67 o 
  -6  11  11      141.29      136.56     12.87 o 
  -5  11  11        5.32        0.97      5.62 o 
  -4  11  11       38.10       41.00      9.03 o 
  -3  11  11       11.36        1.66      3.91 o 
  -2  11  11        1.48       -3.86      4.13 o 
  -1  11  11       16.82       16.03      5.55 o 
   0  11  11       26.97       21.40      8.80 o 
   1  11  11      132.10      128.43     10.40 o 
   2  11  11       22.37       13.28      7.00 o 
   3  11  11       81.88       93.74     10.13 o 
   4  11  11      164.63      168.96     16.16 o 
   5  11  11       89.38       86.02      9.73 o 
  -7  12  11        6.81        1.77      8.71 o 
  -6  12  11      103.52      133.08     11.03 o 
  -5  12  11      160.55      158.61     11.22 o 
  -4  12  11        3.67       12.77      6.11 o 
  -3  12  11      108.67      116.89      8.16 o 
  -2  12  11      138.72      137.61      9.08 o 
  -1  12  11        4.03       -1.67      6.91 o 
   0  12  11       10.77        8.18      6.64 o 
   1  12  11        3.31        4.30      6.22 o 
   2  12  11       45.07       52.58      8.73 o 
   3  12  11       48.34       36.39      8.46 o 
   4  12  11      156.61      169.95     13.45 o 
  -6  13  11      155.53      152.09     11.88 o 
  -5  13  11       61.47       77.75      9.23 o 
  -4  13  11      104.60      116.55     16.32 o 
  -3  13  11      731.38      738.50     20.26 o 
  -2  13  11      365.85      390.34     14.23 o 
  -1  13  11      469.76      453.63     21.33 o 
   0  13  11       30.52       31.44      7.59 o 
   1  13  11        7.94       13.33      7.12 o 
   2  13  11        0.67        4.33      6.99 o 
   3  13  11      140.93      115.88     11.73 o 
   4  13  11        0.68       16.87      8.53 o 
  -5  14  11      490.20      541.77     18.74 o 
  -4  14  11        0.44        4.42      7.62 o 
  -3  14  11      853.95      866.37     22.83 o 
  -2  14  11       11.54       34.12      9.91 o 
  -1  14  11       13.77        9.71      8.90 o 
   0  14  11       22.96       19.29      7.85 o 
   1  14  11      487.77      463.65     19.07 o 
   2  14  11       23.76       10.31      8.32 o 
   3  14  11      201.35      217.89     15.17 o 
  -4  15  11        4.46        7.09      7.96 o 
  -3  15  11        0.74       -2.02      6.30 o 
  -2  15  11      103.08      142.25     15.14 o 
  -1  15  11       11.82       21.43     22.23 o 
   0  15  11      322.66      395.54     41.10 o 
   1  15  11        1.05        9.81      8.07 o 
  -2  16  11       49.58       15.17     15.43 o 
  -1  16  11      120.97      151.10     16.20 o 
 -10   0  12       88.11       80.45     19.96 o 
  -8   0  12       61.95       72.64     17.06 o 
  -6   0  12       29.23       45.15      8.59 o 
  -4   0  12      607.42      638.73     22.04 o 
  -2   0  12      437.82      456.67     17.43 o 
   0   0  12      751.62      749.25     27.84 o 
   2   0  12      110.98      131.62      9.48 o 
   4   0  12      106.86       77.84     15.49 o 
   6   0  12      265.16      263.82     26.29 o 
 -10   1  12        4.10       11.15     11.07 o 
  -9   1  12        0.72        0.27     16.33 o 
  -8   1  12      159.17      175.68     15.68 o 
  -7   1  12      110.08       95.99      7.79 o 
  -6   1  12      618.61      573.22     15.53 o 
  -5   1  12        2.11        4.19      4.13 o 
  -4   1  12      313.81      282.05     10.33 o 
  -3   1  12      807.58      836.53     18.00 o 
  -2   1  12      319.98      276.66      9.69 o 
  -1   1  12      809.54      800.74     11.82 o 
   0   1  12       60.31       82.49      6.69 o 
   1   1  12       12.57       15.54      8.64 o 
   2   1  12       53.12       75.06      5.83 o 
   3   1  12       33.56       47.25     11.98 o 
   4   1  12      224.87      236.68     15.24 o 
   5   1  12      312.65      330.83     18.64 o 
   6   1  12        9.62       15.36     14.71 o 
   7   1  12       10.45        5.77      9.57 o 
 -10   2  12      150.89      147.24     32.02 o 
  -9   2  12      201.25      236.88     18.60 o 
  -8   2  12       22.51       10.73      9.42 o 
  -7   2  12       16.89       16.88      5.38 o 
  -6   2  12       24.17       23.44      5.22 o 
  -5   2  12     1383.38     1330.29     25.70 o 
  -4   2  12      366.80      352.96     11.37 o 
  -3   2  12     2467.02     2405.31     45.94 o 
  -2   2  12      535.59      537.18      9.94 o 
  -1   2  12      186.83      218.25      8.64 o 
   0   2  12      105.69       99.21      6.67 o 
   1   2  12      897.56      889.35     14.97 o 
   2   2  12      238.19      245.83      8.89 o 
   3   2  12      836.44      836.61     18.61 o 
   4   2  12       93.24      101.95     20.77 o 
   5   2  12      146.21      145.09     13.77 o 
   6   2  12        0.37        4.98     10.13 o 
   7   2  12      176.48      216.68     18.63 o 
 -10   3  12      254.51      277.18     22.46 o 
  -9   3  12        0.03       -6.05      9.12 o 
  -8   3  12      278.70      268.84     13.87 o 
  -7   3  12       36.46       31.14      6.98 o 
  -6   3  12        7.04        3.09      4.70 o 
  -5   3  12      323.12      327.73     11.34 o 
  -4   3  12      107.80      134.60      7.79 o 
  -3   3  12       51.40       57.46      9.10 o 
  -2   3  12        7.59       22.51      3.27 o 
  -1   3  12        1.54        2.53      2.36 o 
   0   3  12      941.55      909.51     16.00 o 
   1   3  12       20.23       22.11      3.96 o 
   2   3  12      110.54      132.81      9.31 o 
   3   3  12       19.95       29.66      4.73 o 
   4   3  12       75.16       97.85      8.76 o 
   5   3  12      141.59      150.83     18.75 o 
   6   3  12       66.31       90.47     12.74 o 
   7   3  12       10.61       10.62     10.04 o 
  -9   4  12        2.45       20.41     10.51 o 
  -8   4  12      187.75      186.06     12.32 o 
  -7   4  12       71.89       63.62      8.23 o 
  -6   4  12       84.19       86.16      7.29 o 
  -5   4  12        0.59        7.34      4.31 o 
  -4   4  12      162.06      147.41      8.18 o 
  -3   4  12        2.05       -1.11      3.96 o 
  -2   4  12      172.35      208.46      6.47 o 
  -1   4  12       44.36       43.60      3.89 o 
   0   4  12        8.91        2.37      2.75 o 
   1   4  12       96.94       83.24      5.08 o 
   2   4  12     1352.10     1391.03     21.17 o 
   3   4  12       10.29        7.27      4.05 o 
   4   4  12      115.14      116.36      7.28 o 
   5   4  12        6.06        9.50      7.74 o 
   6   4  12      213.31      210.01     17.27 o 
   7   4  12        8.80       -5.51      9.39 o 
  -9   5  12        8.83       -0.57     10.26 o 
  -8   5  12        0.95       -4.66      5.87 o 
  -7   5  12      623.44      604.27     19.46 o 
  -6   5  12       10.79       11.00      4.84 o 
  -5   5  12      753.64      743.33     17.71 o 
  -4   5  12        4.31        2.66      4.06 o 
  -3   5  12       41.23       59.86      5.75 o 
  -2   5  12        1.20        2.85      3.01 o 
  -1   5  12       29.19       20.03      3.56 o 
   0   5  12       11.32       20.24      3.51 o 
   1   5  12      291.75      308.69      8.35 o 
   2   5  12      644.28      661.78     13.02 o 
   3   5  12      304.11      321.57     10.20 o 
   4   5  12      438.90      419.19     12.01 o 
   5   5  12      272.09      298.70     15.23 o 
   6   5  12      175.57      189.91     14.16 o 
  -9   6  12       44.60       38.71     12.76 o 
  -8   6  12       15.94       18.70     10.86 o 
  -7   6  12       37.38       34.48      7.22 o 
  -6   6  12        5.76        6.16      5.54 o 
  -5   6  12        0.04        1.15      4.37 o 
  -4   6  12       65.55       78.72      6.78 o 
  -3   6  12      485.77      430.96     10.85 o 
  -2   6  12       53.30       65.06      5.28 o 
  -1   6  12       90.80       98.39      5.48 o 
   0   6  12      250.01      263.23      9.34 o 
   1   6  12      451.25      427.87     10.62 o 
   2   6  12        3.56       -0.31      3.49 o 
   3   6  12      327.74      321.06     10.30 o 
   4   6  12        1.86       -1.18      5.16 o 
   5   6  12       30.71       27.48      6.67 o 
   6   6  12        0.29       -1.81     10.32 o 
  -9   7  12        0.08       -0.28     11.33 o 
  -8   7  12      694.23      678.38     30.86 o 
  -7   7  12       19.16        7.96      9.83 o 
  -6   7  12        1.47       -2.95      4.74 o 
  -5   7  12       74.88       74.76      6.81 o 
  -4   7  12      337.71      377.81     12.14 o 
  -3   7  12      214.36      210.15      8.05 o 
  -2   7  12     3313.24     3276.35     45.76 o 
  -1   7  12       42.80       31.35      4.28 o 
   0   7  12     3376.46     3273.83     45.79 o 
   1   7  12       37.33       38.65      4.98 o 
   2   7  12       72.30       78.91      5.61 o 
   3   7  12     1204.35     1195.55     25.46 o 
   4   7  12      211.30      249.94     11.94 o 
   5   7  12      140.44      127.49     11.80 o 
   6   7  12       24.37       21.06      8.84 o 
  -8   8  12      195.89      200.29     19.52 o 
  -7   8  12        0.02        1.87      9.89 o 
  -6   8  12      103.16      109.58     14.12 o 
  -5   8  12      415.54      394.06     13.46 o 
  -4   8  12      242.77      273.64      9.87 o 
  -3   8  12      672.37      667.85     14.43 o 
  -2   8  12       28.99       41.74      4.56 o 
  -1   8  12      442.14      442.86     10.32 o 
   0   8  12       10.39       22.22      7.87 o 
   1   8  12      534.49      557.15     13.09 o 
   2   8  12       43.36       56.58      7.85 o 
   3   8  12      850.29      858.44     21.00 o 
   4   8  12        3.31        0.98      5.67 o 
   5   8  12        3.21        2.69      6.00 o 
   6   8  12       10.88       11.89      8.95 o 
  -8   9  12       65.47       83.47     15.53 o 
  -7   9  12      374.29      380.98     23.38 o 
  -6   9  12       58.14       59.56     12.50 o 
  -5   9  12      615.77      611.74     27.10 o 
  -4   9  12       72.89       81.41      7.55 o 
  -3   9  12        3.00       -1.38      3.66 o 
  -2   9  12      202.89      199.14      7.64 o 
  -1   9  12       52.36       63.18      5.34 o 
   0   9  12        0.06       -2.05      3.81 o 
   1   9  12       45.64       53.42      7.70 o 
   2   9  12      160.79      166.25     11.40 o 
   3   9  12        1.71        3.67      6.47 o 
   4   9  12        7.54       15.42      6.48 o 
   5   9  12       24.31       25.22      7.49 o 
  -8  10  12      138.09      144.16     18.44 o 
  -7  10  12       18.66        9.41     11.10 o 
  -6  10  12        9.39       11.31     21.10 o 
  -5  10  12       81.14      104.19     14.19 o 
  -4  10  12      507.35      560.06     16.13 o 
  -3  10  12        6.61       12.93      4.80 o 
  -2  10  12       32.85       41.21      4.86 o 
  -1  10  12        1.64        4.22      3.51 o 
   0  10  12      404.09      435.25     16.61 o 
   1  10  12       12.66       16.74      6.48 o 
   2  10  12       91.56       89.77      9.64 o 
   3  10  12        0.25        5.84      6.71 o 
   4  10  12       20.21       26.67      7.31 o 
   5  10  12        0.11        0.40      6.77 o 
  -7  11  12       17.52       20.89     12.09 o 
  -6  11  12      292.97      301.47     21.27 o 
  -5  11  12        2.15       10.48     10.89 o 
  -4  11  12       22.77       22.98      7.89 o 
  -3  11  12        1.20        4.05      6.62 o 
  -2  11  12      140.96      130.60      8.29 o 
  -1  11  12      257.60      255.07     11.00 o 
   0  11  12        4.12        6.19      6.38 o 
   1  11  12      356.01      375.33     34.50 o 
   2  11  12       16.31       11.88      7.07 o 
   3  11  12        0.52       15.34     13.26 o 
   4  11  12      396.22      432.99     18.86 o 
  -6  12  12       66.56       61.87     10.87 o 
  -5  12  12     1157.05     1242.68     33.82 o 
  -4  12  12       73.31       67.14      9.83 o 
  -3  12  12        5.63       19.20      6.43 o 
  -2  12  12        0.08       -3.30      5.03 o 
  -1  12  12      140.10      135.85     10.37 o 
   0  12  12        3.23        1.26      6.22 o 
   1  12  12       24.11       30.27      7.69 o 
   2  12  12       82.86       89.20     12.69 o 
   3  12  12      476.14      460.77     26.87 o 
   4  12  12       29.44       16.45      8.51 o 
  -6  13  12      878.08      931.00     25.77 o 
  -5  13  12        8.76       15.57      7.44 o 
  -4  13  12      162.65      187.12     10.51 o 
  -3  13  12       88.01      107.45     11.19 o 
  -2  13  12     1030.10     1143.96     36.77 o 
  -1  13  12       35.37       21.06      7.04 o 
   0  13  12        7.34        3.18      7.04 o 
   1  13  12       20.52       27.59      8.20 o 
   2  13  12      193.85      200.33     14.00 o 
   3  13  12       26.00       35.40      9.46 o 
  -5  14  12      176.43      187.19     14.58 o 
  -4  14  12      290.27      290.25     14.27 o 
  -3  14  12      267.89      272.78     15.94 o 
  -2  14  12      424.09      406.78     43.64 o 
  -1  14  12        0.21       10.43      8.38 o 
   0  14  12      106.21      104.79     11.36 o 
   1  14  12      269.24      278.01     15.93 o 
   2  14  12      118.89      100.11     11.77 o 
  -3  15  12      282.44      298.12     20.04 o 
  -2  15  12        1.28       -7.68      8.55 o 
  -1  15  12      192.35      218.44     17.76 o 
   0  15  12        3.59       12.36      9.70 o 
  -9   0  13      506.00      574.95     38.54 o 
  -7   0  13        0.32       -2.32      6.43 o 
  -5   0  13     1145.94     1120.29     32.93 o 
  -3   0  13      632.08      628.46     22.01 o 
  -1   0  13      127.06      132.94     14.96 o 
   1   0  13       11.26       31.84      5.81 o 
   3   0  13     1621.08     1556.89     58.65 o 
   5   0  13       49.18       60.50     15.61 o 
  -9   1  13       44.12       47.20     12.14 o 
  -8   1  13      570.95      561.40     19.98 o 
  -7   1  13       53.69       51.10      6.85 o 
  -6   1  13      797.49      755.85     18.55 o 
  -5   1  13      190.61      198.56     13.90 o 
  -4   1  13     1123.21     1065.32     22.08 o 
  -3   1  13        7.77       28.40      8.45 o 
  -2   1  13     1108.62     1039.22     21.13 o 
  -1   1  13      608.50      559.65     12.06 o 
   0   1  13      215.85      225.36      8.01 o 
   1   1  13      356.57      343.08      9.21 o 
   2   1  13       72.53       75.40      5.35 o 
   3   1  13       15.47       25.97     11.60 o 
   4   1  13      491.19      474.53     20.97 o 
   5   1  13       12.73       18.73     13.47 o 
   6   1  13       98.45       97.20     13.15 o 
  -9   2  13        8.13        1.65      9.76 o 
  -8   2  13      548.31      503.05     18.77 o 
  -7   2  13      231.49      210.18     10.80 o 
  -6   2  13      258.57      234.41     10.50 o 
  -5   2  13        3.72       10.49      4.90 o 
  -4   2  13     2428.93     2335.31     39.31 o 
  -3   2  13      393.67      376.83     11.97 o 
  -2   2  13      364.43      404.51     20.43 o 
  -1   2  13        4.03       10.84      4.50 o 
   0   2  13      405.14      447.47      8.95 o 
   1   2  13      185.02      199.29     11.07 o 
   2   2  13        0.35       -0.35      3.44 o 
   3   2  13      173.08      179.58      8.82 o 
   4   2  13       13.22       20.34      7.94 o 
   5   2  13       62.83       50.89     10.55 o 
   6   2  13       32.31       39.45     11.33 o 
  -9   3  13      326.09      303.16     20.93 o 
  -8   3  13       52.03       47.64      8.35 o 
  -7   3  13      383.58      391.32     13.59 o 
  -6   3  13       17.81       17.48      5.22 o 
  -5   3  13     2526.28     2443.33     41.29 o 
  -4   3  13      220.97      213.38     16.03 o 
  -3   3  13     1794.58     1791.35     31.71 o 
  -2   3  13       49.13       55.70      5.94 o 
  -1   3  13      159.56      201.07      8.58 o 
   0   3  13        5.72        1.00      3.99 o 
   1   3  13      647.31      716.58     14.66 o 
   2   3  13      380.17      379.98      9.66 o 
   3   3  13       42.99       47.54      6.57 o 
   4   3  13       12.08        8.24      5.96 o 
   5   3  13       10.73       21.70     12.05 o 
   6   3  13       72.26       64.18     12.39 o 
  -9   4  13      107.14       87.93     14.19 o 
  -8   4  13       92.91       74.01      9.34 o 
  -7   4  13      133.30      124.13     10.34 o 
  -6   4  13      415.49      391.23     13.20 o 
  -5   4  13      112.65      120.75      9.13 o 
  -4   4  13        0.13       -1.29      4.16 o 
  -3   4  13      820.60      831.93     18.63 o 
  -2   4  13       30.05       22.10      5.03 o 
  -1   4  13     1711.47     1679.35     27.19 o 
   0   4  13       14.41       17.23      3.40 o 
   1   4  13      441.41      451.08     11.34 o 
   2   4  13       39.27       52.54      5.76 o 
   3   4  13      699.06      716.16     15.59 o 
   4   4  13       11.67        8.72      5.63 o 
   5   4  13       25.04       16.51     10.00 o 
   6   4  13        3.41        6.62      9.47 o 
  -9   5  13       42.31       25.40     12.27 o 
  -8   5  13      520.46      475.29     18.27 o 
  -7   5  13        4.19        9.88      6.16 o 
  -6   5  13      116.25      104.80      8.03 o 
  -5   5  13       64.91       65.31      8.40 o 
  -4   5  13      756.66      823.17     18.92 o 
  -3   5  13       92.50       95.04      8.87 o 
  -2   5  13     3034.00     3009.78     47.74 o 
  -1   5  13      392.16      378.79     10.39 o 
   0   5  13     1538.20     1504.91     28.04 o 
   1   5  13       54.63       63.54      4.81 o 
   2   5  13      587.57      569.98     12.33 o 
   3   5  13      951.41      940.03     28.89 o 
   4   5  13      339.68      347.77     13.12 o 
   5   5  13       24.62        2.88      7.29 o 
   6   5  13        0.05      -10.47      8.61 o 
  -9   6  13       51.95       49.19     13.77 o 
  -8   6  13       79.11       73.55     14.36 o 
  -7   6  13        0.24       -0.12      6.54 o 
  -6   6  13       65.91       64.42      7.19 o 
  -5   6  13       27.72       35.19      5.94 o 
  -4   6  13        1.40        3.12      4.45 o 
  -3   6  13     1234.76     1142.52     23.20 o 
  -2   6  13       17.64       34.51      5.51 o 
  -1   6  13       86.07       88.74      5.54 o 
   0   6  13       44.90       51.29      6.94 o 
   1   6  13      163.22      175.60      7.14 o 
   2   6  13       21.93       25.43      4.47 o 
   3   6  13       44.84       43.68      6.68 o 
   4   6  13        6.44        8.53      8.12 o 
   5   6  13        2.99       12.56      7.81 o 
   6   6  13        0.47        1.42      8.14 o 
  -8   7  13       28.03       32.49     18.25 o 
  -7   7  13      628.48      627.36     34.88 o 
  -6   7  13       73.85       60.14      8.28 o 
  -5   7  13      398.84      427.06     13.60 o 
  -4   7  13      217.57      209.02      9.92 o 
  -3   7  13      342.45      319.92     11.38 o 
  -2   7  13      601.17      554.88     11.73 o 
  -1   7  13        2.07        2.32      3.49 o 
   0   7  13      234.41      215.63      8.35 o 
   1   7  13      470.69      477.78     11.13 o 
   2   7  13      438.75      446.16     12.22 o 
   3   7  13       15.48        8.65      5.81 o 
   4   7  13       88.41       83.47      8.56 o 
   5   7  13      199.33      224.18     15.53 o 
  -8   8  13      393.97      424.49     35.16 o 
  -7   8  13        6.66        9.12     10.56 o 
  -6   8  13       83.66       97.51     14.15 o 
  -5   8  13        3.15       12.34      6.08 o 
  -4   8  13      109.62      123.54      8.33 o 
  -3   8  13        2.62        3.32      4.53 o 
  -2   8  13       73.99       75.89      5.62 o 
  -1   8  13       38.76       46.84      4.85 o 
   0   8  13       11.99       14.38      5.90 o 
   1   8  13      146.57      148.75      7.77 o 
   2   8  13      742.39      806.82     19.88 o 
   3   8  13       93.36       97.69      8.78 o 
   4   8  13       65.43       62.98      9.69 o 
   5   8  13       29.09       27.09      7.48 o 
  -8   9  13       75.63       86.40     15.97 o 
  -7   9  13      143.48      141.35     17.45 o 
  -6   9  13      504.78      542.48     26.78 o 
  -5   9  13      782.82      744.55     19.55 o 
  -4   9  13      417.00      454.30     15.83 o 
  -3   9  13       30.04       29.24      4.81 o 
  -2   9  13       23.50       25.32      4.51 o 
  -1   9  13        3.14        3.25      3.73 o 
   0   9  13      399.36      407.76     11.45 o 
   1   9  13       28.72       18.81      6.81 o 
   2   9  13      146.75      137.86     10.91 o 
   3   9  13        9.51       12.50      8.61 o 
   4   9  13       65.22       73.13      8.85 o 
   5   9  13      124.52      128.81     10.82 o 
  -7  10  13      475.70      527.96     27.76 o 
  -6  10  13        0.13       20.11     14.51 o 
  -5  10  13      235.23      311.76     38.86 o 
  -4  10  13      220.56      242.91     11.58 o 
  -3  10  13      643.92      730.65     15.11 o 
  -2  10  13      105.49      119.34      6.86 o 
  -1  10  13       23.03       36.93      6.44 o 
   0  10  13       21.60       22.22      6.71 o 
   1  10  13       47.05       66.05      8.76 o 
   2  10  13       56.75       67.24      9.02 o 
   3  10  13      865.03      937.00     23.50 o 
   4  10  13      140.88      164.33     14.09 o 
  -7  11  13       31.68       28.12     14.55 o 
  -6  11  13      202.14      256.81     21.14 o 
  -5  11  13       34.22       46.49      9.85 o 
  -4  11  13      146.59      197.64     13.68 o 
  -3  11  13      235.31      222.60     11.43 o 
  -2  11  13       37.16       44.21      5.42 o 
  -1  11  13      159.75      164.30      9.70 o 
   0  11  13        0.27       -5.50      6.05 o 
   1  11  13       27.99       22.13      9.63 o 
   2  11  13       24.38       33.17      8.26 o 
   3  11  13       55.74       66.44     12.14 o 
   4  11  13      127.54      126.44     10.98 o 
  -6  12  13        6.93       28.16      9.61 o 
  -5  12  13       61.77       78.43     15.70 o 
  -4  12  13       14.29       12.24      8.15 o 
  -3  12  13        1.30       -7.58      8.40 o 
  -2  12  13      179.10      201.40     19.20 o 
  -1  12  13      118.86      137.42     10.89 o 
   0  12  13       87.21       88.47     10.13 o 
   1  12  13      123.44      103.15     10.74 o 
   2  12  13        1.26       22.96     10.74 o 
   3  12  13      192.21      229.32     15.02 o 
  -5  13  13      315.66      390.68     18.92 o 
  -4  13  13        2.56        3.89      7.90 o 
  -3  13  13       15.58       29.50      8.57 o 
  -2  13  13       24.09       42.23     10.61 o 
  -1  13  13      588.49      620.93     22.60 o 
   0  13  13      127.49      129.46     11.63 o 
   1  13  13      166.96      196.87     13.76 o 
   2  13  13       67.74       67.69     12.32 o 
  -4  14  13       63.72       66.29     13.37 o 
  -3  14  13      508.68      532.35     25.11 o 
  -2  14  13      294.43      294.63     19.11 o 
  -1  14  13        1.37       -2.64      8.48 o 
   0  14  13        1.48        5.20      7.96 o 
   1  14  13      178.18      161.50     13.46 o 
  -8   0  14      213.47      253.56     17.79 o 
  -6   0  14      219.66      205.92     14.88 o 
  -4   0  14      460.59      429.14     18.84 o 
  -2   0  14     1390.11     1291.65     35.69 o 
   0   0  14       13.44        8.80      6.84 o 
   2   0  14       11.85        2.34      4.71 o 
   4   0  14      271.06      305.44     24.72 o 
   6   0  14        0.04       -8.77     11.09 o 
  -9   1  14       33.17       37.08     12.10 o 
  -8   1  14      177.79      173.40     12.68 o 
  -7   1  14        4.18       13.58      7.39 o 
  -6   1  14       70.42       69.23     10.46 o 
  -5   1  14      920.10      873.17     20.23 o 
  -4   1  14       16.73       31.46      5.66 o 
  -3   1  14       73.14       82.14     11.90 o 
  -2   1  14       91.53      114.00     21.57 o 
  -1   1  14      534.83      515.74     14.18 o 
   0   1  14       67.64       64.29      5.44 o 
   1   1  14        6.01       10.57      3.90 o 
   2   1  14       26.53       22.66      4.40 o 
   3   1  14       24.73       33.53     10.75 o 
   4   1  14       75.05       86.80     18.88 o 
   5   1  14      158.58      148.13     27.17 o 
   6   1  14       18.31       10.70      9.47 o 
  -9   2  14       15.70       23.82     11.45 o 
  -8   2  14        5.72       12.80      7.06 o 
  -7   2  14      867.93      769.64     20.61 o 
  -6   2  14        0.00        3.52      4.69 o 
  -5   2  14      124.01      155.29      9.15 o 
  -4   2  14      454.46      421.18     14.54 o 
  -3   2  14     1072.49     1003.20     21.47 o 
  -2   2  14      133.90      119.00      7.77 o 
  -1   2  14        2.58       12.47      5.76 o 
   0   2  14       21.42       33.13      7.69 o 
   1   2  14      179.96      173.75      7.74 o 
   2   2  14       18.79       13.49      4.74 o 
   3   2  14      645.12      641.52     19.17 o 
   4   2  14       17.17       28.70      7.02 o 
   5   2  14       64.62       64.64     27.60 o 
   6   2  14        2.40       -2.21      9.32 o 
  -9   3  14       82.86       86.12     14.64 o 
  -8   3  14      147.87      129.74     11.56 o 
  -7   3  14        0.07        3.26      6.35 o 
  -6   3  14      562.15      555.01     16.09 o 
  -5   3  14      126.10      116.40      8.19 o 
  -4   3  14     1145.49     1119.30     23.45 o 
  -3   3  14       28.82       34.81     11.06 o 
  -2   3  14        5.80        0.13      4.40 o 
  -1   3  14        2.41        7.59      4.53 o 
   0   3  14      719.41      705.53     17.60 o 
   1   3  14      150.36      162.43      6.94 o 
   2   3  14       94.10      110.56      6.75 o 
   3   3  14       23.08       31.80      5.08 o 
   4   3  14       31.23       30.62      7.31 o 
   5   3  14        0.31       -4.65      9.77 o 
   6   3  14       62.96       63.89     12.56 o 
  -9   4  14      200.18      171.60     17.78 o 
  -8   4  14      234.72      255.81     24.24 o 
  -7   4  14       10.76       12.99      5.79 o 
  -6   4  14       90.37       71.18      7.54 o 
  -5   4  14        1.59       -0.85      4.60 o 
  -4   4  14      114.98      117.90     12.17 o 
  -3   4  14      265.56      240.77     10.17 o 
  -2   4  14      169.45      164.43      8.93 o 
  -1   4  14      436.51      429.56     13.03 o 
   0   4  14       29.77       31.58      4.40 o 
   1   4  14       65.43       72.88      6.93 o 
   2   4  14      509.04      529.84     11.98 o 
   3   4  14       75.29       80.06      6.67 o 
   4   4  14        3.20        1.40      6.22 o 
   5   4  14       27.31       34.05     10.26 o 
   6   4  14       49.94       38.27     11.55 o 
  -9   5  14       28.95        4.65     19.06 o 
  -8   5  14       45.16       39.08     10.02 o 
  -7   5  14     1062.05      996.62     27.18 o 
  -6   5  14       25.23       22.11      5.89 o 
  -5   5  14      185.99      209.53     10.51 o 
  -4   5  14       28.46       26.29      5.70 o 
  -3   5  14      353.84      362.93     12.22 o 
  -2   5  14        0.93       -0.62      4.43 o 
  -1   5  14      210.98      220.06      7.50 o 
   0   5  14        1.41        0.41      3.47 o 
   1   5  14     1538.67     1550.76     26.99 o 
   2   5  14        0.07        5.86      4.19 o 
   3   5  14      245.88      259.13      9.91 o 
   4   5  14        0.01       -0.81      5.15 o 
   5   5  14      360.73      430.08     18.58 o 
  -8   6  14      838.03      862.29     49.67 o 
  -7   6  14       42.31       37.22      7.67 o 
  -6   6  14      146.68      138.81      9.36 o 
  -5   6  14       71.11       72.40      9.08 o 
  -4   6  14       82.50       77.97      7.27 o 
  -3   6  14      320.31      301.23     13.40 o 
  -2   6  14        0.36       -0.88      4.44 o 
  -1   6  14       41.39       47.05      4.89 o 
   0   6  14       16.00       15.67      4.13 o 
   1   6  14        0.17        7.72      5.89 o 
   2   6  14     1530.75     1525.00     27.02 o 
   3   6  14        0.80       -1.12      5.30 o 
   4   6  14       98.53      104.18      9.00 o 
   5   6  14       42.53       38.46      9.19 o 
  -8   7  14       68.26      106.60     16.53 o 
  -7   7  14       97.79       87.88     15.72 o 
  -6   7  14       44.23       39.99      8.06 o 
  -5   7  14      107.73      101.62      8.32 o 
  -4   7  14      295.71      272.26     11.18 o 
  -3   7  14       99.11       86.64      7.55 o 
  -2   7  14      345.32      344.34     12.09 o 
  -1   7  14       50.34       43.72      4.77 o 
   0   7  14       42.66       40.35      5.37 o 
   1   7  14      158.20      163.75     13.99 o 
   2   7  14       14.02       20.93      5.96 o 
   3   7  14        0.02       -1.48      6.05 o 
   4   7  14        1.19       -5.67      5.78 o 
   5   7  14       72.15       76.62     17.25 o 
  -8   8  14       15.95       19.23     12.85 o 
  -7   8  14        1.28      -14.88      9.92 o 
  -6   8  14       44.12       49.16     10.66 o 
  -5   8  14       62.89       74.12     11.78 o 
  -4   8  14        6.44       11.38      6.22 o 
  -3   8  14      717.14      750.60     18.51 o 
  -2   8  14       76.42       64.93      6.32 o 
  -1   8  14      505.02      502.68     11.64 o 
   0   8  14       25.68       24.95      4.48 o 
   1   8  14        8.16        9.45      9.22 o 
   2   8  14       59.21       75.65      9.24 o 
   3   8  14       44.28       44.22      9.86 o 
   4   8  14       66.55       72.89      8.63 o 
  -7   9  14      102.51      108.00     16.34 o 
  -6   9  14      101.78      144.59     16.90 o 
  -5   9  14     1926.61     1926.76     51.67 o 
  -4   9  14       42.44       65.63      6.80 o 
  -3   9  14      599.84      590.96     16.08 o 
  -2   9  14       48.73       56.86      6.83 o 
  -1   9  14      100.69      117.97      6.64 o 
   0   9  14       18.97       19.25      5.46 o 
   1   9  14      256.07      262.32     13.64 o 
   2   9  14        2.55        4.55      6.47 o 
   3   9  14      164.10      193.68     11.51 o 
   4   9  14       62.19       53.42      8.53 o 
  -7  10  14      101.69       97.28     17.21 o 
  -6  10  14       89.08      109.20     16.12 o 
  -5  10  14       16.27       27.40     11.26 o 
  -4  10  14     1478.15     1517.86     31.32 o 
  -3  10  14       71.51       73.84      7.09 o 
  -2  10  14      215.54      245.73      8.93 o 
  -1  10  14        8.87       12.28      4.43 o 
   0  10  14       43.39       35.89      9.43 o 
   1  10  14        0.33       -1.65      6.21 o 
   2  10  14       57.88       53.11      9.06 o 
   3  10  14       19.65       12.00      7.59 o 
   4  10  14       48.11       50.56      9.89 o 
  -6  11  14       42.67       32.10     12.78 o 
  -5  11  14      321.16      360.95     17.91 o 
  -4  11  14      204.60      209.28     18.33 o 
  -3  11  14        2.01        6.65     14.49 o 
  -2  11  14      208.05      222.61     11.54 o 
  -1  11  14      181.02      217.11     11.23 o 
   0  11  14        0.75       -7.58      6.13 o 
   1  11  14        2.75       21.08      7.69 o 
   2  11  14        0.54       -7.50      6.65 o 
   3  11  14      109.56      132.16     12.49 o 
  -5  12  14        0.79        7.01      8.46 o 
  -4  12  14      207.02      231.16     15.40 o 
  -3  12  14       28.67       13.96      8.40 o 
  -2  12  14       72.87       63.65      8.92 o 
  -1  12  14        8.98       21.92      7.51 o 
   0  12  14        4.63        9.14     12.14 o 
   1  12  14       55.84       90.23     10.54 o 
   2  12  14       21.02       21.50      8.40 o 
  -4  13  14        8.48       21.81     16.33 o 
  -3  13  14       10.78       14.12     13.45 o 
  -2  13  14        9.57       37.08     10.11 o 
  -1  13  14       58.83       70.41      9.51 o 
   0  13  14       68.45       69.91     10.20 o 
   1  13  14       45.65       52.31      9.59 o 
  -2  14  14       50.45       61.47     12.35 o 
  -1  14  14       51.49       49.84     11.40 o 
  -9   0  15       46.47       44.50     18.20 o 
  -7   0  15        0.61       -2.13      7.50 o 
  -5   0  15      727.71      751.46     26.91 o 
  -3   0  15        0.80        7.26      6.88 o 
  -1   0  15       65.15       69.26      9.74 o 
   1   0  15      176.56      160.57     13.28 o 
   3   0  15      262.37      277.19     15.73 o 
   5   0  15      231.15      224.80     24.75 o 
  -9   1  15       26.46       18.89     16.83 o 
  -8   1  15        1.14        9.68      6.05 o 
  -7   1  15        0.09       -1.38      5.03 o 
  -6   1  15        4.80        5.56      5.43 o 
  -5   1  15      506.96      471.23     17.85 o 
  -4   1  15       36.03       47.68      6.42 o 
  -3   1  15       19.62       13.01      5.10 o 
  -2   1  15       17.97       18.77     10.09 o 
  -1   1  15       98.72       94.12      7.47 o 
   0   1  15      605.91      534.43     19.23 o 
   1   1  15        0.43       11.47      4.35 o 
   2   1  15      161.01      163.83      7.83 o 
   3   1  15       19.51       30.43      8.71 o 
   4   1  15       74.64       75.21      9.00 o 
   5   1  15      327.84      358.21     20.62 o 
  -9   2  15        0.41        6.26     16.14 o 
  -8   2  15      621.11      603.60     18.28 o 
  -7   2  15       56.32       40.15      7.20 o 
  -6   2  15      446.19      430.87     22.52 o 
  -5   2  15        3.32       17.20      5.53 o 
  -4   2  15      398.83      384.08     13.08 o 
  -3   2  15       12.38       20.69      5.34 o 
  -2   2  15      555.24      509.83     15.39 o 
  -1   2  15       48.49       52.17      6.31 o 
   0   2  15      158.39      174.62      9.45 o 
   1   2  15        1.26        8.17      4.19 o 
   2   2  15        0.03        7.39      4.05 o 
   3   2  15       12.97       16.18      6.56 o 
   4   2  15      206.51      254.28     13.76 o 
   5   2  15        0.93       12.18      7.09 o 
  -9   3  15      436.02      420.60     24.47 o 
  -8   3  15        9.68       15.61      8.51 o 
  -7   3  15       57.46       64.04      7.85 o 
  -6   3  15      288.96      272.95     12.12 o 
  -5   3  15      562.04      536.16     15.77 o 
  -4   3  15      155.99      168.91      9.54 o 
  -3   3  15      425.26      385.56     12.87 o 
  -2   3  15        1.30       -0.52      4.55 o 
  -1   3  15       21.14       21.85      5.38 o 
   0   3  15       38.74       34.84      6.17 o 
   1   3  15      266.68      297.91     12.63 o 
   2   3  15       12.01        7.36      4.35 o 
   3   3  15      105.82      107.13      9.55 o 
   4   3  15        0.00        3.94      6.64 o 
   5   3  15      173.31      192.89     38.68 o 
  -8   4  15      145.65      156.37     15.77 o 
  -7   4  15        9.90        8.71      5.87 o 
  -6   4  15        6.11        7.85      5.53 o 
  -5   4  15      189.93      184.86     10.46 o 
  -4   4  15       58.44       59.92      6.92 o 
  -3   4  15      462.81      453.06     13.98 o 
  -2   4  15       72.66       66.79      7.01 o 
  -1   4  15      198.89      209.58     10.10 o 
   0   4  15       77.63       79.00      8.32 o 
   1   4  15       28.68       36.10      4.90 o 
   2   4  15      166.67      197.26      9.92 o 
   3   4  15      126.58      147.39      8.25 o 
   4   4  15      115.06      112.11     10.31 o 
   5   4  15       51.88       60.49     17.36 o 
  -8   5  15        2.67       17.85      7.87 o 
  -7   5  15       27.44       15.65      6.14 o 
  -6   5  15       88.79       89.50      8.87 o 
  -5   5  15       25.03       23.65      5.78 o 
  -4   5  15       50.21       41.86      6.49 o 
  -3   5  15       46.76       43.84      6.20 o 
  -2   5  15        0.08        1.44      4.77 o 
  -1   5  15        2.19        2.34      4.82 o 
   0   5  15      140.39      157.44      8.01 o 
   1   5  15        0.11        4.39      3.91 o 
   2   5  15       92.90      114.26      7.62 o 
   3   5  15      138.36      142.80      8.40 o 
   4   5  15       10.22        5.93      7.14 o 
   5   5  15        8.87        5.38      9.77 o 
  -8   6  15      701.20      696.48     45.28 o 
  -7   6  15       10.05        6.17      7.57 o 
  -6   6  15       33.41       26.07      6.44 o 
  -5   6  15      185.00      176.74     10.29 o 
  -4   6  15        0.47       -1.66      6.50 o 
  -3   6  15      361.66      368.05     12.80 o 
  -2   6  15      129.24      128.03      8.76 o 
  -1   6  15      402.74      405.34     13.27 o 
   0   6  15       25.80       21.81      4.42 o 
   1   6  15        6.70        9.82      4.82 o 
   2   6  15      524.60      557.66     14.35 o 
   3   6  15      459.91      459.81     16.98 o 
   4   6  15        7.12       18.56      8.00 o 
  -8   7  15        0.16        8.64     11.98 o 
  -7   7  15      574.16      571.18     25.88 o 
  -6   7  15        6.38        8.94      6.58 o 
  -5   7  15      145.91      141.53      9.59 o 
  -4   7  15        5.79       10.98      5.64 o 
  -3   7  15      165.15      174.45      9.87 o 
  -2   7  15       15.76        7.46      9.05 o 
  -1   7  15       71.24       91.67      7.73 o 
   0   7  15       24.03       24.67      4.73 o 
   1   7  15      995.61     1018.79     22.04 o 
   2   7  15      466.60      505.91     18.41 o 
   3   7  15        4.93        0.59      6.94 o 
   4   7  15       64.64       51.78      8.24 o 
  -7   8  15       66.82       69.39     14.81 o 
  -6   8  15      278.49      295.44     13.48 o 
  -5   8  15       86.76       81.20      9.66 o 
  -4   8  15      147.98      155.90     12.04 o 
  -3   8  15       13.24       20.18      5.83 o 
  -2   8  15       11.69       22.64      5.31 o 
  -1   8  15       23.39       34.37      6.16 o 
   0   8  15       63.17       71.90      6.00 o 
   1   8  15       37.43       44.57      8.25 o 
   2   8  15       48.38       48.25      8.61 o 
   3   8  15       19.90       16.41      7.88 o 
   4   8  15        8.28        3.38      6.54 o 
  -7   9  15       40.56       33.76     13.44 o 
  -6   9  15      164.27      183.31     21.62 o 
  -5   9  15       75.46       78.27      8.71 o 
  -4   9  15      411.10      458.21     27.47 o 
  -3   9  15       28.29       28.58      5.44 o 
  -2   9  15      135.83      146.03      8.57 o 
  -1   9  15       22.49       17.74      5.91 o 
   0   9  15      338.79      343.64     12.83 o 
   1   9  15        5.74        3.68      6.79 o 
   2   9  15        4.59       16.34      8.46 o 
   3   9  15       16.52        7.87      7.88 o 
  -6  10  15       15.03        0.85     11.21 o 
  -5  10  15       54.94       70.06     14.08 o 
  -4  10  15       39.87       45.70      6.20 o 
  -3  10  15      690.22      713.38     22.03 o 
  -2  10  15       10.29       14.41      5.83 o 
  -1  10  15       87.80       80.92     11.61 o 
   0  10  15        7.86        9.33      5.90 o 
   1  10  15      275.00      265.02     14.51 o 
   2  10  15       18.79       12.15      7.54 o 
   3  10  15      188.06      205.21     14.33 o 
  -5  11  15      176.95      212.82     15.71 o 
  -4  11  15        6.13       10.73      8.45 o 
  -3  11  15       15.30        4.11      5.37 o 
  -2  11  15       70.62      113.73     28.14 o 
  -1  11  15       15.41       22.73      7.99 o 
   0  11  15      173.70      197.33     11.38 o 
   1  11  15        5.09       18.34      7.93 o 
   2  11  15       55.71       63.16      9.86 o 
  -4  12  15      577.69      643.38     26.18 o 
  -3  12  15       64.08       88.48     19.39 o 
  -2  12  15      589.46      604.75     25.48 o 
  -1  12  15       33.12       46.77     10.89 o 
   0  12  15        8.31        9.95      6.36 o 
   1  12  15       38.71       32.90      8.98 o 
  -3  13  15      127.36      128.48     22.18 o 
  -2  13  15        6.10        2.01     13.35 o 
  -1  13  15      122.55      105.92     13.73 o 
  -8   0  16      488.70      459.65     26.21 o 
  -6   0  16      105.16      103.05     17.56 o 
  -4   0  16     2223.65     2059.28     52.68 o 
  -2   0  16      441.42      382.37     21.91 o 
   0   0  16      140.46      165.32     13.51 o 
   2   0  16       22.70       59.64     14.07 o 
   4   0  16      474.31      484.96     22.09 o 
  -8   1  16       18.27       34.21      9.23 o 
  -7   1  16       15.27       17.88      6.35 o 
  -6   1  16       12.64        5.32      5.47 o 
  -5   1  16      854.67      808.69     20.31 o 
  -4   1  16      459.98      516.78     45.75 o 
  -3   1  16      374.42      335.62     12.44 o 
  -2   1  16       15.41       31.04     13.38 o 
  -1   1  16        8.78       25.19      5.79 o 
   0   1  16      190.47      171.03      9.75 o 
   1   1  16       17.76       16.78      7.49 o 
   2   1  16      109.87      108.82     11.60 o 
   3   1  16      201.44      237.16     11.13 o 
   4   1  16        8.30       39.36     12.80 o 
   5   1  16       46.72       55.95      9.36 o 
  -8   2  16       50.59       51.78      8.30 o 
  -7   2  16       43.97       70.12      8.21 o 
  -6   2  16       78.59       72.93      7.85 o 
  -5   2  16      573.11      554.28     16.40 o 
  -4   2  16       42.46       50.45      9.02 o 
  -3   2  16        3.89       10.42      7.96 o 
  -2   2  16       11.83        1.21      5.06 o 
  -1   2  16      412.33      415.24     13.60 o 
   0   2  16      269.04      238.67     10.87 o 
   1   2  16        0.14       -6.68      4.77 o 
   2   2  16       76.35       79.26      7.30 o 
   3   2  16        1.37       -4.93      9.28 o 
   4   2  16        0.07        4.99      6.62 o 
   5   2  16       18.99       27.36      8.39 o 
  -8   3  16        0.17        7.99      7.63 o 
  -7   3  16       35.68       28.91      6.93 o 
  -6   3  16      156.00      162.26     10.40 o 
  -5   3  16       11.67       17.73      5.77 o 
  -4   3  16       70.52       53.24      7.13 o 
  -3   3  16        0.73        3.90      4.99 o 
  -2   3  16       73.13       57.51      6.86 o 
  -1   3  16       43.57       44.78      7.86 o 
   0   3  16       17.62       22.98      5.72 o 
   1   3  16       25.81       20.15      5.77 o 
   2   3  16       76.35       94.38      7.68 o 
   3   3  16        2.96        2.64      7.67 o 
   4   3  16        8.37       -0.81      6.50 o 
  -8   4  16      585.34      564.96     21.31 o 
  -7   4  16        5.89       -0.62      5.67 o 
  -6   4  16      182.80      176.98     10.84 o 
  -5   4  16      216.77      170.92     10.23 o 
  -4   4  16       36.66       32.94      6.33 o 
  -3   4  16       64.08       65.56      7.34 o 
  -2   4  16      184.20      158.91      9.45 o 
  -1   4  16        4.90        4.77      4.89 o 
   0   4  16      426.46      385.21     13.40 o 
   1   4  16        1.21       -3.12      5.02 o 
   2   4  16        8.02       12.71      6.61 o 
   3   4  16       19.75       26.53      9.27 o 
   4   4  16      222.92      235.01     17.65 o 
  -8   5  16        2.69       21.80      8.11 o 
  -7   5  16        0.94        6.66      6.17 o 
  -6   5  16        5.03       10.29      6.07 o 
  -5   5  16       55.59       35.72      6.69 o 
  -4   5  16        0.17       -0.11      4.98 o 
  -3   5  16      317.32      287.36     11.75 o 
  -2   5  16       24.34       16.68      7.31 o 
  -1   5  16       61.35       54.51     10.55 o 
   0   5  16        9.93       16.83      5.63 o 
   1   5  16      549.35      542.49     21.86 o 
   2   5  16      466.99      497.50     15.22 o 
   3   5  16       12.80        8.83      6.17 o 
   4   5  16        8.05        9.35     13.87 o 
  -8   6  16      821.57      764.78     47.81 o 
  -7   6  16       77.85       76.09     14.24 o 
  -6   6  16      105.96      107.35      9.37 o 
  -5   6  16        3.95       -2.09      5.21 o 
  -4   6  16        3.71        2.93      5.27 o 
  -3   6  16       24.49       26.68      6.24 o 
  -2   6  16      507.64      474.18     14.88 o 
  -1   6  16      228.51      235.58     11.99 o 
   0   6  16       28.56       23.90      6.18 o 
   1   6  16        1.02        2.29      5.04 o 
   2   6  16      793.56      857.99     20.81 o 
   3   6  16      186.65      168.43     12.60 o 
   4   6  16      117.64      127.98     16.95 o 
  -7   7  16        0.22       -2.83      7.70 o 
  -6   7  16      526.58      560.18     17.42 o 
  -5   7  16       22.88       15.44      6.81 o 
  -4   7  16      438.80      441.99     14.87 o 
  -3   7  16        7.83       10.20      5.84 o 
  -2   7  16      314.65      283.92     11.86 o 
  -1   7  16       23.84       22.94      5.86 o 
   0   7  16       33.14       39.98      6.55 o 
   1   7  16      126.72      138.17      8.45 o 
   2   7  16      869.14      952.10     28.36 o 
   3   7  16      193.31      169.61     13.08 o 
  -7   8  16       33.26       47.78     27.27 o 
  -6   8  16      132.49      135.79     12.09 o 
  -5   8  16       21.72       26.98      6.75 o 
  -4   8  16        4.46        5.88      5.72 o 
  -3   8  16       21.19       16.13      6.14 o 
  -2   8  16       27.47       30.60      5.86 o 
  -1   8  16        0.09        1.98      5.31 o 
   0   8  16       11.48        9.47      5.55 o 
   1   8  16      613.32      631.42     20.96 o 
   2   8  16      124.75      134.27     11.66 o 
   3   8  16       93.77       94.31     11.14 o 
  -6   9  16       16.13       17.18     15.12 o 
  -5   9  16      212.33      234.16     11.49 o 
  -4   9  16       88.85       99.89      8.81 o 
  -3   9  16      139.32      179.93      9.75 o 
  -2   9  16       85.00       76.46      7.99 o 
  -1   9  16       10.98       10.81      5.85 o 
   0   9  16      107.89      141.47     22.60 o 
   1   9  16       23.45       15.81      8.14 o 
   2   9  16       32.65       28.22      8.49 o 
  -5  10  16       20.37       36.07     13.20 o 
  -4  10  16      219.56      233.07     20.99 o 
  -3  10  16       18.04       16.85      6.78 o 
  -2  10  16     1139.74     1154.14     33.02 o 
  -1  10  16       26.54       25.17     13.42 o 
   0  10  16       81.02      104.27     13.34 o 
   1  10  16       12.77        7.06      7.60 o 
   2  10  16      141.39      162.32     14.09 o 
  -5  11  16      377.74      422.96     20.30 o 
  -4  11  16       97.96      116.57     12.85 o 
  -3  11  16       55.68       48.18      7.79 o 
  -2  11  16        0.77       22.36     19.58 o 
  -1  11  16       54.02       47.27     13.28 o 
   0  11  16      238.00      233.57     45.52 o 
   1  11  16        3.77        4.48      7.68 o 
  -3  12  16       93.43      111.63     21.44 o 
  -2  12  16       32.25       52.76     24.35 o 
  -1  12  16      124.29      123.39     29.08 o 
  -7   0  17      482.23      439.02     22.31 o 
  -5   0  17      549.67      530.60     23.30 o 
  -3   0  17      449.64      425.86     20.56 o 
  -1   0  17      327.75      333.53     23.84 o 
   1   0  17        0.36       -2.13      7.70 o 
   3   0  17       35.39       52.30     15.31 o 
  -8   1  17      262.66      275.61     18.87 o 
  -7   1  17        0.03        9.84     15.83 o 
  -6   1  17        0.02        3.86      5.77 o 
  -5   1  17      132.77      141.94      9.75 o 
  -4   1  17     1611.12     1403.01     29.00 o 
  -3   1  17      233.32      219.53     11.34 o 
  -2   1  17        5.88       22.83      6.80 o 
  -1   1  17      161.88      162.75      9.96 o 
   0   1  17     1111.10     1011.28     26.02 o 
   1   1  17        8.53       10.83      5.37 o 
   2   1  17       58.78       80.23     11.99 o 
   3   1  17       20.76       25.70      9.26 o 
   4   1  17      117.90      110.53     10.97 o 
  -8   2  17       74.91       87.66      9.45 o 
  -7   2  17       25.85       22.01      7.13 o 
  -6   2  17      257.41      249.43     12.36 o 
  -5   2  17      188.08      166.45     10.33 o 
  -4   2  17       40.98      140.75     32.13 o 
  -3   2  17       69.20       64.72      9.37 o 
  -2   2  17      843.81      730.15     19.06 o 
  -1   2  17      110.73      103.62      8.60 o 
   0   2  17       80.03      127.83     12.98 o 
   1   2  17      157.36      172.31     10.09 o 
   2   2  17      239.86      262.13     24.23 o 
   3   2  17       99.17       86.44     12.11 o 
   4   2  17      151.43      149.46     15.05 o 
  -8   3  17       33.76       45.11      8.18 o 
  -7   3  17       77.24       72.95     10.86 o 
  -6   3  17        3.49        8.72      8.25 o 
  -5   3  17       96.27       76.18      8.26 o 
  -4   3  17        2.16        4.07      5.48 o 
  -3   3  17        2.08        6.37      5.62 o 
  -2   3  17       36.70       44.53      7.72 o 
  -1   3  17      156.76      156.59      9.99 o 
   0   3  17        8.38       11.69      5.61 o 
   1   3  17        6.19       13.17      5.84 o 
   2   3  17       58.82       68.46      8.75 o 
   3   3  17        0.26       13.83     10.12 o 
   4   3  17       57.97       68.44     11.84 o 
  -7   4  17      340.23      303.24     13.82 o 
  -6   4  17      169.04      170.47     10.98 o 
  -5   4  17        8.00       -0.99      5.31 o 
  -4   4  17      243.70      212.58     11.28 o 
  -3   4  17      215.23      199.71     10.88 o 
  -2   4  17      152.59      138.93     13.94 o 
  -1   4  17        2.54        7.36      5.56 o 
   0   4  17        8.61        7.04      5.57 o 
   1   4  17     1111.78     1159.61     25.24 o 
   2   4  17      422.50      470.74     17.35 o 
   3   4  17       11.22       14.81     12.21 o 
  -7   5  17        2.47       -1.29      6.12 o 
  -6   5  17     1201.18     1140.29     26.52 o 
  -5   5  17        2.95        1.32      5.59 o 
  -4   5  17      831.13      782.12     20.35 o 
  -3   5  17       25.99       33.19      6.51 o 
  -2   5  17      251.10      248.96     11.85 o 
  -1   5  17       38.82       42.09      7.11 o 
   0   5  17       95.71      124.40      9.19 o 
   1   5  17      393.36      424.54     14.54 o 
   2   5  17     1514.87     1608.70     51.29 o 
   3   5  17      227.20      214.86     24.38 o 
  -7   6  17      149.93      177.46     11.83 o 
  -6   6  17       67.25       77.14      8.75 o 
  -5   6  17       23.32       29.01      6.86 o 
  -4   6  17        7.88        7.04      5.51 o 
  -3   6  17        1.66       -4.90      5.34 o 
  -2   6  17      223.86      196.94     11.05 o 
  -1   6  17      280.53      301.49     12.08 o 
   0   6  17        6.27        6.58      5.52 o 
   1   6  17      415.03      467.58     15.40 o 
   2   6  17       97.94      129.18     19.46 o 
   3   6  17       28.54        5.61      7.52 o 
  -6   7  17      189.19      199.80     12.13 o 
  -5   7  17       70.44       61.10      8.27 o 
  -4   7  17       33.19       26.65      6.83 o 
  -3   7  17      162.24      157.04     10.29 o 
  -2   7  17       82.31       69.76      8.07 o 
  -1   7  17       15.90       24.55      6.46 o 
   0   7  17       66.52       65.37     10.93 o 
   1   7  17        6.22       12.08      6.99 o 
   2   7  17      571.78      597.91     36.34 o 
  -6   8  17      329.64      336.91     14.54 o 
  -5   8  17       35.44       31.69      7.30 o 
  -4   8  17        0.43       -3.05      5.90 o 
  -3   8  17       28.89       29.33      7.02 o 
  -2   8  17       43.92       59.00      7.63 o 
  -1   8  17       15.52       10.91      6.25 o 
   0   8  17       54.57       55.67      7.75 o 
   1   8  17       15.66       22.00     11.23 o 
   2   8  17        4.93        4.06     12.00 o 
  -5   9  17        0.48        0.36      5.99 o 
  -4   9  17        7.32       13.07      6.67 o 
  -3   9  17       49.99       66.37      8.10 o 
  -2   9  17        7.42       19.04     10.74 o 
  -1   9  17       17.01       15.69      6.45 o 
   0   9  17        0.71       -2.18      8.16 o 
   1   9  17       31.93       27.93     10.36 o 
  -4  10  17      171.29      181.37      9.80 o 
  -3  10  17       61.74       56.38      9.78 o 
  -2  10  17        0.49        2.95      6.01 o 
  -1  10  17      368.80      409.06     21.49 o 
   0  10  17       76.91      100.54     13.56 o 
  -3  11  17      243.68      229.83     25.16 o 
  -2  11  17        1.96       11.77      8.77 o 
  -1  11  17       16.96       24.92     10.18 o 
  -6   0  18       53.38       62.48     14.75 o 
  -4   0  18      352.82      385.02     20.27 o 
  -2   0  18        8.81       14.48      8.39 o 
   0   0  18      543.04      552.17     24.05 o 
   2   0  18       27.48       59.36     15.99 o 
  -7   1  18        8.26        5.82      6.56 o 
  -6   1  18        0.04       -1.78      5.80 o 
  -5   1  18      123.69      121.20     11.82 o 
  -4   1  18      287.98      294.33     13.10 o 
  -3   1  18      659.23      571.07     19.88 o 
  -2   1  18       94.47      108.04      9.01 o 
  -1   1  18       41.41       51.22     11.51 o 
   0   1  18       73.51      107.25      9.18 o 
   1   1  18      250.07      261.52     14.20 o 
   2   1  18       41.04       61.36     21.14 o 
   3   1  18       20.96       30.31     10.02 o 
  -7   2  18        0.85       -4.77      5.90 o 
  -6   2  18      113.77      116.17      9.87 o 
  -5   2  18      830.19      733.14     26.85 o 
  -4   2  18      233.54      222.18     13.27 o 
  -3   2  18       56.48       72.50     12.34 o 
  -2   2  18        9.07       10.29      7.73 o 
  -1   2  18      515.93      496.29     16.01 o 
   0   2  18      110.76      108.12      9.22 o 
   1   2  18       29.32       56.58      7.50 o 
   2   2  18       13.66       17.23      8.57 o 
   3   2  18        0.04       -2.33     10.40 o 
  -7   3  18       37.23       26.21      7.37 o 
  -6   3  18      518.76      449.15     16.11 o 
  -5   3  18        0.67       12.44      8.58 o 
  -4   3  18       80.20       69.74      9.15 o 
  -3   3  18       10.23       10.79      6.00 o 
  -2   3  18      239.52      239.94     11.89 o 
  -1   3  18        2.45       20.93      7.74 o 
   0   3  18       54.45       59.71      7.98 o 
   1   3  18      108.08      106.67      9.07 o 
   2   3  18      145.66      206.06     20.21 o 
   3   3  18        0.71        0.77      8.39 o 
  -7   4  18       34.67       40.12      8.12 o 
  -6   4  18      111.82      112.39      9.98 o 
  -5   4  18       41.38       27.96      7.85 o 
  -4   4  18       34.16       23.39      6.59 o 
  -3   4  18        1.04        1.17      5.63 o 
  -2   4  18        4.85       11.73      5.77 o 
  -1   4  18       36.93       37.17      7.30 o 
   0   4  18       26.93       27.46      6.72 o 
   1   4  18      208.86      245.60     12.16 o 
   2   4  18       20.55       19.18      9.51 o 
   3   4  18       13.35       14.10      9.54 o 
  -6   5  18        0.11        4.11      6.46 o 
  -5   5  18      448.37      391.91     15.01 o 
  -4   5  18        0.04       -3.18      5.76 o 
  -3   5  18      177.03      168.94     12.84 o 
  -2   5  18       26.70       18.08      6.48 o 
  -1   5  18       34.56       44.68      7.45 o 
   0   5  18       19.01       14.30      7.73 o 
   1   5  18        4.89       11.88     11.38 o 
   2   5  18       23.95       30.05      8.30 o 
  -6   6  18      389.96      380.46     15.37 o 
  -5   6  18      106.58       80.56      9.04 o 
  -4   6  18       32.78       34.96      9.05 o 
  -3   6  18        4.83       -1.61      5.45 o 
  -2   6  18       24.72       12.66      6.23 o 
  -1   6  18      109.59      144.48      9.89 o 
   0   6  18        7.91        1.85      5.59 o 
   1   6  18      114.31      138.60     10.30 o 
   2   6  18       55.11       52.20     11.55 o 
  -6   7  18      453.82      409.99     16.03 o 
  -5   7  18        2.86        9.41      6.52 o 
  -4   7  18      314.03      300.02     13.53 o 
  -3   7  18       22.91       16.80      6.63 o 
  -2   7  18       93.29       95.67      9.15 o 
  -1   7  18       20.62       18.47      6.40 o 
   0   7  18       21.40       24.14      6.83 o 
   1   7  18        0.00       15.49     14.51 o 
  -5   8  18       12.85       14.93      7.10 o 
  -4   8  18       16.68       13.17      6.78 o 
  -3   8  18       16.25       13.32      6.64 o 
  -2   8  18        0.14        5.05      6.08 o 
  -1   8  18      172.42      192.00     17.51 o 
   0   8  18        9.78        9.07     18.67 o 
   1   8  18      241.62      323.41     54.32 o 
  -4   9  18       32.04       38.89      9.09 o 
  -3   9  18       31.32       41.64      7.82 o 
  -2   9  18       12.47       16.83      6.81 o 
  -1   9  18       57.63       47.16     11.52 o 
   0   9  18       21.14       26.42     10.16 o 
  -5   0  19        1.19        7.00      8.96 o 
  -3   0  19       13.12       23.83      9.68 o 
  -1   0  19       91.79       70.66     22.48 o 
   1   0  19       50.48       18.23     13.05 o 
  -6   1  19        2.01        6.64      6.37 o 
  -5   1  19       18.43       22.40      7.12 o 
  -4   1  19      189.02      209.77     12.05 o 
  -3   1  19      191.72      164.74     10.97 o 
  -2   1  19      168.21      159.17     10.69 o 
  -1   1  19       64.15       53.23      7.82 o 
   0   1  19        8.22       11.61      6.44 o 
   1   1  19       21.49       16.12      8.46 o 
   2   1  19      114.35      137.10     25.65 o 
  -6   2  19       91.12       89.13      9.43 o 
  -5   2  19       23.09       22.17      6.92 o 
  -4   2  19      366.58      381.03     14.73 o 
  -3   2  19        0.32        3.92      8.88 o 
  -2   2  19        0.01       -1.21      7.17 o 
  -1   2  19        1.81        3.88      5.91 o 
   0   2  19      121.39      130.60     10.25 o 
   1   2  19        2.42       -2.89      6.80 o 
   2   2  19        5.83       14.12      9.15 o 
  -6   3  19       63.85       55.54      8.54 o 
  -5   3  19       34.21       38.83      7.67 o 
  -4   3  19        7.74       19.46      6.81 o 
  -3   3  19        7.26       11.82      6.39 o 
  -2   3  19       28.18       24.93      7.10 o 
  -1   3  19        0.23       -1.71      5.66 o 
   0   3  19        0.02        2.48      5.97 o 
   1   3  19       24.14       25.36      7.15 o 
   2   3  19        4.38       -4.28      8.16 o 
  -6   4  19       75.49       76.09      9.30 o 
  -5   4  19      106.98       98.23      9.66 o 
  -4   4  19        2.06        7.33      6.46 o 
  -3   4  19        8.79       -0.16      5.96 o 
  -2   4  19       39.64       55.36      8.03 o 
  -1   4  19      147.62      156.54     10.82 o 
   0   4  19        0.50       -3.60      5.86 o 
   1   4  19      149.30      176.64     11.31 o 
  -6   5  19        4.54       17.01      7.47 o 
  -5   5  19        3.15       -0.40      6.17 o 
  -4   5  19      160.14      179.68     20.26 o 
  -3   5  19       16.45        8.75      6.55 o 
  -2   5  19      485.80      488.97     16.60 o 
  -1   5  19        5.74        4.23      5.55 o 
   0   5  19       60.01       59.26      8.26 o 
   1   5  19        1.10       11.39      6.72 o 
  -5   6  19       37.64       27.78      7.88 o 
  -4   6  19       37.27       26.62      7.20 o 
  -3   6  19        0.01       -4.40      5.90 o 
  -2   6  19        0.01        8.52      6.60 o 
  -1   6  19      172.22      229.64     12.32 o 
   0   6  19       26.63       32.15      7.37 o 
   1   6  19      496.08      577.38     33.93 o 
  -4   7  19        2.89        0.51      6.35 o 
  -3   7  19       27.31       34.34      7.53 o 
  -2   7  19       19.33       19.99      6.42 o 
  -1   7  19        2.72        8.71      6.58 o 
   0   7  19       21.12        9.12      6.67 o 
  -3   8  19        2.29       -2.53      6.36 o 
  -2   8  19        2.40        0.61      5.97 o 
  -1   8  19        8.65       19.75      7.28 o 
  -4   0  20     1285.82     1099.74     39.63 o 
  -2   0  20      105.56      126.40     14.76 o 
   0   0  20      571.62      554.24     25.81 o 
  -5   1  20      187.74      146.54     13.69 o 
  -4   1  20        0.04      134.48     16.57 o 
  -3   1  20      132.62      128.72     12.03 o 
  -2   1  20       52.64       45.76      8.00 o 
  -1   1  20      167.87      171.70     11.55 o 
   0   1  20       31.53       43.65     10.30 o 
   1   1  20        2.40       12.16      9.34 o 
  -5   2  20        1.15        5.82      6.58 o 
  -4   2  20        9.60       18.95      9.95 o 
  -3   2  20        5.54        1.60      6.38 o 
  -2   2  20       25.85       25.64      7.28 o 
  -1   2  20       30.33       34.86      7.80 o 
   0   2  20       61.30       53.23      9.64 o 
  -5   3  20        1.32        6.30      6.72 o 
  -4   3  20      582.12      520.40     17.70 o 
  -3   3  20       13.02       -1.93      5.87 o 
  -2   3  20      143.85      155.26     11.19 o 
  -1   3  20        9.92        4.23      6.38 o 
   0   3  20       19.67       21.76      7.06 o 
  -5   4  20       85.09       58.67      8.72 o 
  -4   4  20      128.96      135.56     14.23 o 
  -3   4  20       27.55       23.81      7.59 o 
  -2   4  20       63.67       71.15      8.90 o 
  -1   4  20      174.15      164.98     11.57 o 
   0   4  20       46.70       47.71      8.08 o 
  -4   5  20        2.92        5.89      6.63 o 
  -3   5  20       24.89       27.33      7.93 o 
  -2   5  20       15.09       20.83      7.21 o 
  -1   5  20       48.18       49.17     11.19 o 
  -3   6  20       16.70       11.76      7.20 o 
  -2   6  20      145.76      155.54     11.52 o 
  -3   0  21      161.64      179.72     17.30 o 
  -3   1  21        1.58       12.30      7.14 o 
  -2   1  21      281.75      242.31     13.72 o 
  -3   2  21        1.12        0.04      6.56 o 
  -2   2  21      143.19      150.92     11.50 o 
                                                 
